# Supplementary material for: Homologous recombination deficiency derived from whole-genome sequencing predicts platinum response in triple-negative breast cancers
Source: Nat Commun. 2023 Apr 7;14:1958. doi: 10.1038/s41467-023-37537-2 (PMC10082194; doi:10.1038/s41467-023-37537-2)
Supplement: Supplementary file 3 — Supplementary Data 1 [file 41467_2023_37537_MOESM3_ESM.xlsx]

## Sheet: Feuil3
PDX molecular features							Patients' clinical characteristics
PDX	BRCA1/2 mutation	Mutation in other genes	BRCA1 METH.	LOH of the second BRCA1 allele	BRCA1 gene copy number	shallow HRD	neo-adjuvant chemotherapy	breast surgery	Node surgery	Residual Cancer Burden (RCB) score	histology	SBR grade	Colonne5
HBCx-1			M	YES	2	HRD	primary tumor	tumorectomy	lymphadenectomy		invasive ductal carcinoma	3
HBCx-2		AKT1	no			HRP	primary tumor	tumorectomy	lymphadenectomy		invasive ductal carcinoma	3
HBCx-4B		PIK3CA, TP53, NF1	no			HRD	primary tumor	tumorectomy	lymphadenectomy		invasive ductal carcinoma	3
HBCx-8	BRCA1	NRAS	no	YES		HRD	primary tumor	Mastectomy	sentinel node biopsy		invasive ductal carcinoma	3
HBCx-9			M	YES	2	HRD	primary tumor	tumorectomy	lymphadenectomy		invasive ductal carcinoma	3
HBCx-10	BRCA2		no	YES		HRD	primary tumor	tumorectomy	lymphadenectomy		invasive ductal carcinoma	3
HBCx-11	BRCA1	TP53	no	YES		HRD	primary tumor	tumorectomy	lymphadenectomy		invasive ductal carcinoma	3
HBCx-14		TP53	no			HRD	primary tumor	tumorectomy	None		invasive ductal carcinoma	3
HBCx-15		TP53	M	YES	1	HRD	primary tumor	tumorectomy	None		invasive ductal carcinoma	3
HBCx-12		NOTCH4	M	YES	5	HRD	residual tumor	tumorectomy	lymphadenectomy	unknown	invasive ductal carcinoma	3
HBCx-16			M	YES	4	HRD	primary tumor	tumorectomy	lymphadenectomy		invasive ductal carcinoma	3
HBCx-17	BRCA2	TP53	no	YES		HRD	primary tumor	tumorectomy	lymphadenectomy		invasive ductal carcinoma	3
HBCx-23			M	YES	2	HRD	primary tumor	tumorectomy	sentinel node biopsy		invasive ductal carcinoma	3
HBCx-24		TP53	M	YES	2	HRD	primary tumor	tumorectomy	lymphadenectomy		invasive ductal carcinoma	3
HBCx-27			no			HRP	primary tumor	Mastectomy	None		metaplastic breast cancer	3
HBCx-28	BRCA1	TP53	no	YES		HRD	primary tumor	tumorectomy	None		metaplastic breast cancer	3
HBCx-30			no			HRP	primary tumor	Mastectomy	lymphadenectomy		invasive ductal carcinoma	3
HBCx-31		AKT1, TP53	no			HRP	primary tumor	tumorectomy	lymphadenectomy		invasive ductal carcinoma	3
HBCx-33			no			HRP	primary tumor	tumorectomy	sentinel node biopsy		invasive ductal carcinoma	3
HBCx-40		TP53	M	YES	2	HRD	primary tumor	Mastectomy	None		invasive ductal carcinoma	3
HBCx-39		TP53	no			HRP	residual tumor	tumorectomy	lymphadenectomy	unknown	invasive ductal carcinoma	3
HBCx-43	BRCA1		no	YES		HRD	primary tumor	tumorectomy	sentinel node biopsy		invasive ductal carcinoma	3
HBCx-48		TP53	no			HRP	residual tumor	tumorectomy	lymphadenectomy	2	invasive ductal carcinoma	NA
HBCx-51			no			HRP	primary tumor	tumorectomy	lymphadenectomy		invasive ductal carcinoma	3
HBCx-52		AKT1, TP53	no			HRP	primary tumor	tumorectomy	lymphadenectomy		invasive ductal carcinoma	3
HBCx-60		PIK3CA, TP53	M	YES	2	HRD	primary tumor	Mastectomy	lymphadenectomy		invasive ductal carcinoma	3
HBCx-63	BRCA2	TP53	no	YES		HRD	residual tumor	Mastectomy	lymphadenectomy	unknown	invasive ductal carcinoma	3
HBCx-66	BRCA1	TP53	no	YES		HRD	residual tumor	Mastectomy	sentinel node biopsy	unknown	invasive ductal carcinoma	NA
HBCx-69		TP53	no			HRP	residual tumor	Mastectomy	sentinel node biopsy	unknown	invasive ductal carcinoma	NA
HBCx-81		TP53	M	YES	2	HRD	residual tumor	Mastectomy	sentinel node biopsy	unknown	invasive ductal carcinoma	NA
HBCx-92	BRCA2	TP53	no	YES		HRD	residual tumor	tumorectomy	lymphadenectomy	2	invasive ductal carcinoma	NA
HBCx-95			no			HRP	residual tumor	Mastectomy	lymphadenectomy	2	invasive ductal carcinoma	NA
HBCx-106		NF1, TP53	no			HRP	residual tumor	Mastectomy	lymphadenectomy	3	invasive ductal carcinoma	NA
HBCx-130		HRAS	no			HRP	residual tumor	Mastectomy	lymphadenectomy	2	invasive ductal carcinoma	NA
HBCx-148		PDGFRA, TP53	no			HRP	residual tumor	tumorectomy	lymphadenectomy	3	invasive ductal carcinoma	NA
HBCx-149	BRCA1		no	YES		HRD	residual tumor	Mastectomy	lymphadenectomy	3	invasive ductal carcinoma	3
HBCx-151	BRCA1	CREBBP	no	YES		HRD	residual tumor	tumorectomy	lymphadenectomy	2	invasive ductal carcinoma	NA
HBCx-157	BRCA1	NOTCH4	no	YES		HRD	primary tumor	tumorectomy	sentinel node biopsy		invasive ductal carcinoma	3
HBCx-158		TP53	M	YES	1	HRD	residual tumor	Mastectomy	lymphadenectomy	3	invasive ductal carcinoma	2
HBCx-165		PI3KCA, TP53, BRAF	no			HRP	primary tumor	tumorectomy	lymphadenectomy		metaplastic breast cancer	3
HBCx-167		TP53	no			HRP	residual tumor	tumorectomy	lymphadenectomy	2	invasive ductal carcinoma	3
HBCx-172		TP53, FATA4	no			HRP	residual tumor	Mastectomy	lymphadenectomy	2	invasive ductal carcinoma	3
HBCx-178		TP53	no			HRP	residual tumor	tumorectomy	lymphadenectomy	2	metaplastic breast cancer	3
HBCx-181			no			HRP	primary tumor	tumorectomy	lymphadenectomy		metaplastic breast cancer	3
HBCx-185		TP53	M	YES	2	HRD	residual tumor	Mastectomy	lymphadenectomy	2	metaplastic breast cancer	NA
HBCx-190		STK11	no			HRP	residual tumor	Mastectomy	lymphadenectomy	3	invasive ductal carcinoma	NA
HBCx-195		TP53, PTEN	no			HRP	residual tumor	tumorectomy	lymphadenectomy	2	invasive ductal carcinoma	3
HBCx-196		RB1, TP53, APC2, KMT2D	no			HRP	residual tumor	tumorectomy	lymphadenectomy	3	invasive ductal carcinoma	3
HBCx-199			no			HRP	residual tumor	Mastectomy	lymphadenectomy	2	invasive ductal carcinoma	3
HBCx-204		TP53, NOTCH1	no			HRD	residual tumor	tumorectomy	sentinel node biopsy	2	invasive ductal carcinoma	3
HBCx-206		PIK3R1, TP53, RB1, RAD54L	M	YES	1	HRD	residual tumor	Mastectomy	lymphadenectomy	1	invasive ductal carcinoma	3
HBCx-209	BRCA1	TP53	no	YES		HRD	residual tumor	Mastectomy	lymphadenectomy	2	invasive ductal carcinoma	2
HBCx-210		TP53	M	YES	3	HRD	residual tumor	Mastectomy	lymphadenectomy	2	invasive ductal carcinoma	3
HBCx-212		TP53	no			HRP	residual tumor	Mastectomy	lymphadenectomy	2	invasive ductal carcinoma	3
HBCx-217		TP53	no			HRP	residual tumor	Mastectomy	lymphadenectomy	3	invasive ductal carcinoma	3
