# Supplementary material for: Homologous recombination deficiency derived from whole-genome sequencing predicts platinum response in triple-negative breast cancers
Source: Nat Commun. 2023 Apr 7;14:1958. doi: 10.1038/s41467-023-37537-2 (PMC10082194; doi:10.1038/s41467-023-37537-2)
Supplement: Supplementary file 5 — Supplementary Data 3 [file 41467_2023_37537_MOESM5_ESM.xlsx]

## Sheet: Feuil1
Supplementary Data 3: Fusion events affecting DDR genes in primary and PDX tumors
Fusion partners	Sample	Left break	right break (position)	# reads spanning break
		(position)
APOPT1 -	HBCx-14 primary	Chr14: 103571820	Chr14: 103726792	19
ZFYVE21	HBCx-14 primary	Chr14: 103563124	Chr14: 103726792	10
	HBCx-14 xenograft p6	Chr14: 103571820	Chr14: 103726792	40
	HBCx-14 xenograft p6	Chr14: 103563124	Chr14: 103726792	15
GPX4 - DAZAP1	T241 primary	Chr19: 1104127	Chr19: 1417500	164
	T241 xenograft p8	Chr19: 1104127	Chr19: 1417500	188
Supplementary Data 3: Fusion events affecting DDR genes in primary and PDX tumors. Fusion events detected in a panel of breast cancer PDX models using STAR-Fusion and filtered according to pipeline shown in Figure 1. Chromosomal position of left and right break according to Hg38. The column Fusion partners indicates the genes forming the left breakpoint of the fusion (APOPT1, GPX4) or the right b…
