# Supplementary material for: Homologous recombination deficiency derived from whole-genome sequencing predicts platinum response in triple-negative breast cancers
Source: Nat Commun. 2023 Apr 7;14:1958. doi: 10.1038/s41467-023-37537-2 (PMC10082194; doi:10.1038/s41467-023-37537-2)
Supplement: Supplementary file 6 — Supplementary Data 4 [file 41467_2023_37537_MOESM6_ESM.xlsx]

## Sheet: Feuil1
Supplementary data 4: cancer gene census (CGC) gene lists used for filtering of whole exome and RNA sequencing data.
Gene Symbol	Ensembl ID	Entrez Gene Id		Gene Symbol	Ensembl ID	Entrez Gene Id		Gene Symbol	Ensembl ID	Entrez Gene Id
A1CF	ENSG00000148584	29974		ARHGEF12	ENSG00000196914	23365		BCL6	ENSG00000113916	604
ABI1	ENSG00000136754	10006		ARID1A	ENSG00000117713	8289		BCL7A	ENSG00000110987	605
ABL1	ENSG00000097007	25		ARID1B	ENSG00000049618	57492		BCL9	ENSG00000116128	607
ABL2	ENSG00000143322	27		ARID2	ENSG00000189079	196528		BCL9L	ENSG00000186174	283149
ACKR3	ENSG00000144476	57007		ARNT	ENSG00000143437	405		BCLAF1	ENSG00000029363	9774
ACSL3	ENSG00000123983	2181		ASPSCR1	ENSG00000189079	79058		BCOR	ENSG00000183337	54880
ACSL6	ENSG00000164398	23305		ASXL1	ENSG00000171456	171023		BCORL1	ENSG00000085185	63035
ACVR1	ENSG00000115170	90		ASXL2	ENSG00000143970	55252		BCR	ENSG00000186716	613
ACVR2A	ENSG00000121989	92		ATF1	ENSG00000123268	466		BIRC3	ENSG00000023445	330
AFF1	ENSG00000172493	4299		ATIC	ENSG00000138363	471		BIRC6	ENSG00000115760	57448
AFF3	ENSG00000144218	3899		ATM	ENSG00000149311	472		BLM	ENSG00000197299	641
AFF4	ENSG00000072364	27125		ATP1A1	ENSG00000163399	476		BMP5	ENSG00000112175	653
AKAP9	ENSG00000127914	10142		ATP2B3	ENSG00000067842	492		BMPR1A	ENSG00000107779	657
AKT1	ENSG00000142208	207		ATR	ENSG00000175054	545		BRAF	ENSG00000157764	673
AKT2	ENSG00000105221	208		ATRX	ENSG00000085224	546		BRCA1	ENSG00000012048	672
AKT3	ENSG00000117020	10000		AXIN1	ENSG00000103126	8312		BRCA2	ENSG00000139618	675
ALDH2	ENSG00000111275	217		AXIN2	ENSG00000168646	8313		BRD3	ENSG00000169925	8019
ALK	ENSG00000171094	238		B2M	ENSG00000166710	567		BRD4	ENSG00000141867	23476
AMER1	ENSG00000184675	139285		BAP1	ENSG00000163930	8314		BRIP1	ENSG00000136492	83990
ANK1	ENSG00000029534	286		BARD1	ENSG00000138376	580		BTG1	ENSG00000133639	694
APC	ENSG00000134982	324		BAX	ENSG00000087088	581		BTK	ENSG00000010671	695
APOBEC3B	ENSG00000179750	9582		BAZ1A	ENSG00000198604	11177		BUB1B	ENSG00000156970	701
AR	ENSG00000169083	367		BCL10	ENSG00000142867	8915		C15orf65	ENSG00000261652	145788
ARAF	ENSG00000078061	369		BCL11A	ENSG00000119866	53335		C2orf44	ENSG00000163026	80304
ARHGAP26	ENSG00000145819	23092		BCL11B	ENSG00000127152	64919		CACNA1D	ENSG00000157388	776
ARHGAP5	ENSG00000100852	394		BCL2	ENSG00000171791	596		CALR	ENSG00000179218	811
ARHGEF10	ENSG00000104728	9639		BCL2L12	ENSG00000126453	83596		CAMTA1	ENSG00000171735	23261
ARHGEF10L	ENSG00000074964	55160		BCL3	ENSG00000069399	602		CANT1	ENSG00000171302	124583
Gene Symbol	Ensembl ID	Entrez Gene Id		Gene Symbol	Ensembl ID	Entrez Gene Id		Gene Symbol	Ensembl ID	Entrez Gene Id
CARD11	ENSG00000198286	84433		CSF1R	ENSG00000182578	1436		FAM131B	ENSG00000159784	9715
CARS	ENSG00000110619	833		CSF3R	ENSG00000119535	1441		FAM135B	ENSG00000147724	51059
CASC5	ENSG00000137812	57082		CSMD3	ENSG00000164796	114788		FAM46C	ENSG00000183508	54855
CASP3	ENSG00000164305	836		CTCF	ENSG00000102974	10664		FAM47C	ENSG00000198173	442444
CASP8	ENSG00000064012	841		CTNNA2	ENSG00000066032	1496		FANCA	ENSG00000187741	2175
CASP9	ENSG00000132906	842		CTNNB1	ENSG00000168036	1499		FANCC	ENSG00000158169	2176
CBFA2T3	ENSG00000129993	863		CTNND1	ENSG00000198561	1500		FANCD2	ENSG00000144554	2177
CBFB	ENSG00000067955	865		CTNND2	ENSG00000169862	1501		FANCE	ENSG00000112039	2178
CBL	ENSG00000110395	867		CUL3	ENSG00000036257	8452		FANCF	ENSG00000183161	2188
CBLB	ENSG00000114423	868		CUX1	ENSG00000257923	1523		FANCG	ENSG00000221829	2189
CBLC	ENSG00000142273	23624		CXCR4	ENSG00000121966	7852		FAS	ENSG00000026103	355
CCDC6	ENSG00000108091	8030		CYLD	ENSG00000083799	1540		FAT1	ENSG00000083857	2195
CCNB1IP1	ENSG00000100814	57820		CYP2C8	ENSG00000138115	1558		FAT3	ENSG00000165323	120114
CCNC	ENSG00000112237	892		CYSLTR2	ENSG00000152207	57105		FAT4	ENSG00000196159	79633
CCND1	ENSG00000110092	595		DAXX	ENSG00000204209	1616		FBLN2	ENSG00000163520	2199
CCND2	ENSG00000118971	894		DCAF12L2	ENSG00000198354	340578		FBXO11	ENSG00000138081	80204
CCND3	ENSG00000112576	896		DCC	ENSG00000187323	1630		FBXW7	ENSG00000109670	55294
CCNE1	ENSG00000105173	898		DCTN1	ENSG00000204843	1639		FCGR2B	ENSG00000072694	2213
CCR4	ENSG00000183813	1233		DDB2	ENSG00000134574	1643		FCRL4	ENSG00000163518	83417
CCR7	ENSG00000126353	1236		DDIT3	ENSG00000175197	1649		FEN1	ENSG00000168496	2237
CD209	ENSG00000090659	30835		DDR2	ENSG00000162733	4921		FES	ENSG00000182511	2242
CD274	ENSG00000120217	29126		DDX10	ENSG00000178105	1662		FEV	ENSG00000163497	54738
CD28	ENSG00000178562	940		DDX3X	ENSG00000215301	1654		FGFR1	ENSG00000077782	2260
CD74	ENSG00000019582	972		DDX5	ENSG00000108654	1655		FGFR1OP	ENSG00000213066	11116
CD79A	ENSG00000105369	973		DDX6	ENSG00000110367	1656		FGFR2	ENSG00000066468	2263
CD79B	ENSG00000007312	974		DEK	ENSG00000124795	7913		FGFR3	ENSG00000068078	2261
CDC73	ENSG00000135318	79577		DGCR8	ENSG00000128191	54487		FGFR4	ENSG00000160867	2264
CDH1	ENSG00000039068	999		DICER1	ENSG00000100697	23405		FH	ENSG00000091483	2271
CDH10	ENSG00000040731	1008		DNAJB1	ENSG00000132002	3337		FHIT	ENSG00000189283	2272
CDH11	ENSG00000140937	1009		DNM2	ENSG00000079805	1785		FIP1L1	ENSG00000145216	81608
CDH17	ENSG00000079112	1015		DNMT3A	ENSG00000119772	1788		FKBP9	ENSG00000122642	11328
CDK12	ENSG00000167258	51755		DROSHA	ENSG00000113360	29102		FLCN	ENSG00000154803	201163
CDK4	ENSG00000135446	1019		DUX4L1	ENSG00000280757	22947		FLI1	ENSG00000151702	2313
CDK6	ENSG00000105810	1021		EBF1	ENSG00000164330	1879		FLNA	ENSG00000196924	2316
CDKN1A	ENSG00000124762	1026		ECT2L	ENSG00000203734	345930		FLT3	ENSG00000122025	2322
CDKN1B	ENSG00000111276	1027		EED	ENSG00000074266	8726		FLT4	ENSG00000037280	2324
CDKN2A	ENSG00000147889	1029		EGFR	ENSG00000146648	1956		FNBP1	ENSG00000187239	23048
CDKN2C	ENSG00000123080	1031		EIF1AX	ENSG00000173674	1964		FOXA1	ENSG00000129514	3169
CDX2	ENSG00000165556	1045		EIF3E	ENSG00000104408	3646		FOXL2	ENSG00000183770	668
CEBPA	ENSG00000245848	1050		EIF4A2	ENSG00000156976	1974		FOXO1	ENSG00000150907	2308
CEP89	ENSG00000121289	84902		ELF3	ENSG00000163435	1999		FOXO3	ENSG00000118689	2309
CHCHD7	ENSG00000170791	79145		ELF4	ENSG00000102034	2000		FOXO4	ENSG00000184481	4303
CHD2	ENSG00000173575	1106		ELK4	ENSG00000158711	2005		FOXP1	ENSG00000114861	27086
CHD4	ENSG00000111642	1108		ELL	ENSG00000105656	8178		FOXR1	ENSG00000176302	283150
CHEK2	ENSG00000183765	11200		ELN	ENSG00000049540	2006		FSTL3	ENSG00000070404	10272
CHIC2	ENSG00000109220	26511		EML4	ENSG00000143924	27436		FUBP1	ENSG00000162613	8880
CHST11	ENSG00000171310	50515		EP300	ENSG00000100393	2033		FUS	ENSG00000089280	2521
CIC	ENSG00000079432	23152		EPAS1	ENSG00000116016	2034		GAS7	ENSG00000007237	8522
CIITA	ENSG00000179583	4261		EPHA3	ENSG00000044524	2042		GATA1	ENSG00000102145	2623
CLIP1	ENSG00000130779	6249		EPHA7	ENSG00000135333	2045		GATA2	ENSG00000179348	2624
CLP1	ENSG00000172409	10978		EPS15	ENSG00000085832	2060		GATA3	ENSG00000107485	2625
CLTC	ENSG00000141367	1213		ERBB2	ENSG00000141736	2064		GLI1	ENSG00000111087	2735
CLTCL1	ENSG00000070371	8218		ERBB3	ENSG00000065361	2065		GMPS	ENSG00000163655	8833
CNBD1	ENSG00000176571	168975		ERBB4	ENSG00000178568	2066		GNA11	ENSG00000088256	2767
CNBP	ENSG00000169714	7555		ERC1	ENSG00000082805	23085		GNAQ	ENSG00000156052	2776
CNOT3	ENSG00000088038	4849		ERCC2	ENSG00000104884	2068		GNAS	ENSG00000087460	2778
CNTNAP2	ENSG00000174469	26047		ERCC3	ENSG00000163161	2071		GOLGA5	ENSG00000066455	9950
CNTRL	ENSG00000119397	11064		ERCC4	ENSG00000175595	2072		GOPC	ENSG00000047932	57120
COL1A1	ENSG00000108821	1277		ERCC5	ENSG00000134899	2073		GPC3	ENSG00000147257	2719
COL2A1	ENSG00000139219	1280		ERG	ENSG00000157554	2078		GPC5	ENSG00000179399	2262
COL3A1	ENSG00000168542	1281		ESR1	ENSG00000091831	2099		GPHN	ENSG00000171723	10243
COX6C	ENSG00000164919	1345		ETNK1	ENSG00000139163	55500		GRIN2A	ENSG00000183454	2903
CPEB3	ENSG00000107864	22849		ETV1	ENSG00000006468	2115		GRM3	ENSG00000198822	2913
CREB1	ENSG00000118260	1385		ETV4	ENSG00000175832	2118		H3F3A	ENSG00000163041	3020
CREB3L1	ENSG00000157613	90993		ETV5	ENSG00000244405	2119		H3F3B	ENSG00000132475	3021
CREB3L2	ENSG00000182158	64764		ETV6	ENSG00000139083	2120		HERPUD1	ENSG00000051108	9709
CREBBP	ENSG00000005339	1387		EWSR1	ENSG00000182944	2130		HEY1	ENSG00000164683	23462
CRLF2	ENSG00000205755	64109		EXT1	ENSG00000182197	2131		HIF1A	ENSG00000100644	3091
CRNKL1	ENSG00000101343	51340		EXT2	ENSG00000151348	2132		HIP1	ENSG00000127946	3092
CRTC1	ENSG00000105662	23373		EZH2	ENSG00000106462	2146		HIST1H3B	ENSG00000274267	8358
CRTC3	ENSG00000140577	64784		EZR	ENSG00000092820	7430		HIST1H4I	ENSG00000276180	8294
Gene Symbol	Ensembl ID	Entrez Gene Id		Gene Symbol	Ensembl ID	Entrez Gene Id		Gene Symbol	Ensembl ID	Entrez Gene Id
HLA-A	ENSG00000206503	3105		LIFR	ENSG00000113594	3977		NCOA4	ENSG00000266412	8031
HLF	ENSG00000108924	3131		LMNA	ENSG00000160789	4000		NCOR1	ENSG00000141027	9611
HMGA1	ENSG00000137309	3159		LMO1	ENSG00000166407	4004		NCOR2	ENSG00000196498	9612
HMGA2	ENSG00000149948	8091		LMO2	ENSG00000135363	4005		NDRG1	ENSG00000104419	10397
HMGN2P46	ENSG00000179362	283651		LPP	ENSG00000145012	4026		NF1	ENSG00000196712	4763
HNF1A	ENSG00000135100	6927		LRIG3	ENSG00000139263	121227		NF2	ENSG00000186575	4771
HNRNPA2B1	ENSG00000122566	3181		LRP1B	ENSG00000168702	53353		NFATC2	ENSG00000101096	4773
HOOK3	ENSG00000168172	84376		LSM14A	ENSG00000257103	26065		NFE2L2	ENSG00000116044	4780
HOXA11	ENSG00000005073	3207		LYL1	ENSG00000104903	4066		NFIB	ENSG00000147862	4781
HOXA13	ENSG00000106031	3209		LZTR1	ENSG00000099949	8216		NFKB2	ENSG00000077150	4791
HOXA9	ENSG00000078399	3205		MAF	ENSG00000178573	4094		NFKBIE	ENSG00000146232	4794
HOXC11	ENSG00000123388	3227		MAFB	ENSG00000204103	9935		NIN	ENSG00000100503	51199
HOXC13	ENSG00000123364	3229		MALAT1	ENSG00000251562	378938		NKX2-1	ENSG00000136352	7080
HOXD11	ENSG00000128713	3237		MALT1	ENSG00000172175	10892		NONO	ENSG00000147140	4841
HOXD13	ENSG00000128714	3239		MAML2	ENSG00000184384	84441		NOTCH1	ENSG00000148400	4851
HRAS	ENSG00000174775	3265		MAP2K1	ENSG00000169032	5604		NOTCH2	ENSG00000134250	4853
HSP90AA1	ENSG00000080824	3320		MAP2K2	ENSG00000126934	5605		NPM1	ENSG00000181163	4869
HSP90AB1	ENSG00000096384	3326		MAP2K4	ENSG00000065559	6416		NR4A3	ENSG00000119508	8013
ID3	ENSG00000117318	3399		MAP3K1	ENSG00000095015	4214		NRAS	ENSG00000213281	4893
IDH1	ENSG00000138413	3417		MAP3K13	ENSG00000073803	9175		NRG1	ENSG00000157168	3084
IDH2	ENSG00000182054	3418		MAPK1	ENSG00000100030	5594		NSD1	ENSG00000165671	64324
IGF2BP2	ENSG00000073792	10644		MAX	ENSG00000125952	4149		NT5C2	ENSG00000076685	22978
IGH	.	3492		MB21D2	ENSG00000180611	151963		NTHL1	ENSG00000065057	4913
IGK	.	50802		MDM2	ENSG00000135679	4193		NTRK1	ENSG00000198400	4914
IGL	.	3535		MDM4	ENSG00000198625	4194		NTRK3	ENSG00000140538	4916
IKBKB	ENSG00000104365	3551		MDS2	ENSG00000197880	259283		NUMA1	ENSG00000137497	4926
IKZF1	ENSG00000185811	10320		MECOM	ENSG00000085276	2122		NUP214	ENSG00000126883	8021
IL2	ENSG00000109471	3558		MED12	ENSG00000184634	9968		NUP98	ENSG00000110713	4928
IL21R	ENSG00000103522	50615		MEN1	ENSG00000133895	4221		NUTM1	ENSG00000184507	256646
IL6ST	ENSG00000134352	3572		MET	ENSG00000105976	4233		NUTM2A	ENSG00000184923	728118
IL7R	ENSG00000168685	3575		MGMT	ENSG00000170430	4255		NUTM2B	ENSG00000188199	729262
IRF4	ENSG00000137265	3662		MITF	ENSG00000187098	4286		OLIG2	ENSG00000205927	10215
IRS4	ENSG00000133124	8471		MKL1	ENSG00000196588	57591		OMD	ENSG00000127083	4958
ISX	ENSG00000175329	91464		MLF1	ENSG00000178053	4291		P2RY8	ENSG00000182162	286530
ITGAV	ENSG00000138448	3685		MLH1	ENSG00000076242	4292		PABPC1	ENSG00000070756	26986
ITK	ENSG00000113263	3702		MLLT1	ENSG00000130382	4298		PAFAH1B2	ENSG00000168092	5049
JAK1	ENSG00000162434	3716		MLLT10	ENSG00000078403	8028		PALB2	ENSG00000083093	79728
JAK2	ENSG00000096968	3717		MLLT11	ENSG00000213190	10962		PAX3	ENSG00000135903	5077
JAK3	ENSG00000105639	3718		MLLT3	ENSG00000171843	4300		PAX5	ENSG00000196092	5079
JAZF1	ENSG00000153814	221895		MLLT4	ENSG00000130396	4301		PAX7	ENSG00000009709	5081
JUN	ENSG00000177606	3725		MLLT6	ENSG00000275023	4302		PAX8	ENSG00000125618	7849
KAT6A	ENSG00000083168	7994		MN1	ENSG00000169184	4330		PBRM1	ENSG00000163939	55193
KAT6B	ENSG00000156650	23522		MNX1	ENSG00000130675	3110		PBX1	ENSG00000185630	5087
KAT7	ENSG00000136504	11143		MPL	ENSG00000117400	4352		PCBP1	ENSG00000169564	5093
KCNJ5	ENSG00000120457	3762		MSH2	ENSG00000095002	4436		PCM1	ENSG00000078674	5108
KDM5A	ENSG00000073614	5927		MSH6	ENSG00000116062	2956		PDCD1LG2	ENSG00000197646	80380
KDM5C	ENSG00000126012	8242		MSI2	ENSG00000153944	124540		PDE4DIP	ENSG00000178104	9659
KDM6A	ENSG00000147050	7403		MSN	ENSG00000147065	4478		PDGFB	ENSG00000100311	5155
KDR	ENSG00000128052	3791		MTCP1	ENSG00000214827	4515		PDGFRA	ENSG00000134853	5156
KDSR	ENSG00000119537	2531		MTOR	ENSG00000198793	2475		PDGFRB	ENSG00000113721	5159
KEAP1	ENSG00000079999	9817		MUC1	ENSG00000185499	4582		PER1	ENSG00000179094	5187
KIAA1549	ENSG00000122778	57670		MUC16	ENSG00000181143	94025		PHF6	ENSG00000156531	84295
KIAA1598	ENSG00000187164	57698		MUC4	ENSG00000145113	4585		PHOX2B	ENSG00000109132	8929
KIF5B	ENSG00000170759	3799		MUTYH	ENSG00000132781	4595		PICALM	ENSG00000073921	8301
KIT	ENSG00000157404	3815		MYB	ENSG00000118513	4602		PIK3CA	ENSG00000121879	5290
KLF4	ENSG00000109787	9314		MYC	ENSG00000136997	4609		PIK3CB	ENSG00000051382	5291
KLF6	ENSG00000067082	1316		MYCL	ENSG00000116990	4610		PIK3R1	ENSG00000145675	5295
KLK2	ENSG00000167751	3817		MYCN	ENSG00000134323	4613		PIM1	ENSG00000137193	5292
KMT2A	ENSG00000118058	4297		MYD88	ENSG00000172936	4615		PLAG1	ENSG00000181690	5324
KMT2C	ENSG00000055609	58508		MYH11	ENSG00000133392	4629		PLCG1	ENSG00000124181	5335
KMT2D	ENSG00000167548	8085		MYH9	ENSG00000100345	4627		PML	ENSG00000140464	5371
KNSTRN	ENSG00000128944	90417		MYO5A	ENSG00000197535	4644		PMS1	ENSG00000064933	5378
KRAS	ENSG00000133703	3845		MYOD1	ENSG00000129152	4654		PMS2	ENSG00000122512	5395
KTN1	ENSG00000126777	3895		N4BP2	ENSG00000078177	55728		POLD1	ENSG00000062822	5424
LARP4B	ENSG00000107929	23185		NAB2	ENSG00000166886	4665		POLE	ENSG00000177084	5426
LASP1	ENSG00000002834	3927		NACA	ENSG00000196531	4666		POLG	ENSG00000140521	5428
LCK	ENSG00000182866	3932		NBEA	ENSG00000172915	26960		POLQ	ENSG00000051341	10721
LCP1	ENSG00000136167	3936		NBN	ENSG00000104320	4683		POT1	ENSG00000128513	25913
LEF1	ENSG00000138795	51176		NCKIPSD	ENSG00000213672	51517		POU2AF1	ENSG00000110777	5450
LEPROTL1	ENSG00000104660	23484		NCOA1	ENSG00000084676	8648		POU5F1	ENSG00000204531	5460
LHFP	ENSG00000187416	10186		NCOA2	ENSG00000140396	10499		PPARG	ENSG00000132170	5468
Gene Symbol	Ensembl ID	Entrez Gene Id		Gene Symbol	Ensembl ID	Entrez Gene Id		Gene Symbol	Ensembl ID	Entrez Gene Id
PPFIBP1	ENSG00000110841	8496		SDHB	ENSG00000117118	6390		TET1	ENSG00000138336	80312
PPM1D	ENSG00000170836	8493		SDHC	ENSG00000143252	6391		TET2	ENSG00000168769	54790
PPP2R1A	ENSG00000105568	5518		SDHD	ENSG00000204370	6392		TFE3	ENSG00000068323	7030
PPP6C	ENSG00000119414	5537		2005-09-01	ENSG00000184702	5413		TFEB	ENSG00000112561	7942
PRCC	ENSG00000143294	5546		2006-09-01	ENSG00000125354	23157		TFG	ENSG00000114354	10342
PRDM1	ENSG00000057657	639		2009-09-01	ENSG00000184640	10801		TFPT	ENSG00000105619	29844
PRDM16	ENSG00000142611	63976		SET	ENSG00000119335	6418		TFRC	ENSG00000072274	7037
PRDM2	ENSG00000116731	7799		SETBP1	ENSG00000152217	26040		TGFBR2	ENSG00000163513	7048
PREX2	ENSG00000046889	80243		SETD1B	ENSG00000139718	23067		THRAP3	ENSG00000054118	9967
PRF1	ENSG00000180644	5551		SETD2	ENSG00000181555	29072		TLX1	ENSG00000107807	3195
PRKACA	ENSG00000072062	5566		SF3B1	ENSG00000115524	23451		TLX3	ENSG00000164438	30012
PRKAR1A	ENSG00000108946	5573		SFPQ	ENSG00000116560	6421		TMEM127	ENSG00000135956	55654
PRKCB	ENSG00000166501	5579		SFRP4	ENSG00000106483	6424		TMPRSS2	ENSG00000184012	7113
PRPF40B	ENSG00000110844	25766		SGK1	ENSG00000118515	6446		TNC	ENSG00000041982	3371
PRRX1	ENSG00000116132	5396		SH2B3	ENSG00000111252	10019		TNFAIP3	ENSG00000118503	7128
PSIP1	ENSG00000164985	11168		SH3GL1	ENSG00000141985	6455		TNFRSF14	ENSG00000157873	8764
PTCH1	ENSG00000185920	5727		SIRPA	ENSG00000198053	140885		TNFRSF17	ENSG00000048462	608
PTEN	ENSG00000171862	5728		SIX1	ENSG00000126778	6495		TOP1	ENSG00000198900	7150
PTK6	ENSG00000101213	5753		SIX2	ENSG00000170577	10736		TP53	ENSG00000141510	7157
PTPN11	ENSG00000179295	5781		SKI	ENSG00000157933	6497		TP63	ENSG00000073282	8626
PTPN13	ENSG00000163629	5783		SLC34A2	ENSG00000157765	10568		TPM3	ENSG00000143549	7170
PTPN6	ENSG00000111679	5777		SLC45A3	ENSG00000158715	85414		TPM4	ENSG00000167460	7171
PTPRB	ENSG00000127329	5787		SMAD2	ENSG00000175387	4087		TPR	ENSG00000047410	7175
PTPRC	ENSG00000081237	5788		SMAD3	ENSG00000166949	4088		TRA	ENSG00000277734	6955
PTPRD	ENSG00000153707	5789		SMAD4	ENSG00000141646	4089		TRAF7	ENSG00000131653	84231
PTPRK	ENSG00000152894	5796		SMARCA4	ENSG00000127616	6597		TRB	ENSG00000211751	6957
PTPRT	ENSG00000196090	11122		SMARCB1	ENSG00000099956	6598		TRD	ENSG00000211829	6964
PWWP2A	ENSG00000170234	114825		SMARCD1	ENSG00000066117	6602		TRIM24	ENSG00000122779	8805
QKI	ENSG00000112531	9444		SMARCE1	ENSG00000073584	6605		TRIM27	ENSG00000204713	5987
RABEP1	ENSG00000029725	9135		SMC1A	ENSG00000072501	8243		TRIM33	ENSG00000197323	51592
RAC1	ENSG00000113456	5879		SMO	ENSG00000128602	6608		TRIP11	ENSG00000100815	9321
RAD17	ENSG00000152942	5884		SND1	ENSG00000197157	27044		TRRAP	ENSG00000196367	8295
RAD21	ENSG00000164754	5885		SOCS1	ENSG00000185338	8651		TSC1	ENSG00000165699	7248
RAD51B	ENSG00000182185	5890		SOX2	ENSG00000181449	6657		TSC2	ENSG00000103197	7249
RAF1	ENSG00000132155	5894		SOX21	ENSG00000125285	11166		TSHR	ENSG00000165409	7253
RALGDS	ENSG00000160271	5900		SPECC1	ENSG00000128487	92521		U2AF1	ENSG00000160201	7307
RANBP2	ENSG00000153201	5903		SPEN	ENSG00000065526	23013		UBR5	ENSG00000104517	51366
RAP1GDS1	ENSG00000138698	5910		SPOP	ENSG00000121067	8405		USP44	ENSG00000136014	84101
RARA	ENSG00000131759	5914		SRC	ENSG00000197122	6714		USP6	ENSG00000129204	9098
RB1	ENSG00000139687	5925		SRGAP3	ENSG00000196220	9901		USP8	ENSG00000138592	9101
RBM10	ENSG00000182872	8241		SRSF2	ENSG00000161547	6427		VAV1	ENSG00000141968	7409
RBM15	ENSG00000162775	64783		SRSF3	ENSG00000112081	6428		VHL	ENSG00000134086	7428
RECQL4	ENSG00000160957	9401		SS18	ENSG00000141380	6760		VTI1A	ENSG00000151532	143187
REL	ENSG00000162924	5966		SS18L1	ENSG00000184402	26039		WAS	ENSG00000015285	7454
RET	ENSG00000165731	5979		SSX1	ENSG00000126752	6756		WHSC1	ENSG00000109685	7468
RFWD3	ENSG00000168411	55159		SSX2	ENSG00000241476	6757		WHSC1L1	ENSG00000147548	54904
RGPD3	ENSG00000153165	653489		SSX4	ENSG00000268009	6759		WIF1	ENSG00000156076	11197
RGS7	ENSG00000182901	6000		STAG1	ENSG00000118007	10274		WNK2	ENSG00000165238	65268
RHOA	ENSG00000067560	387		STAG2	ENSG00000101972	10735		WRN	ENSG00000165392	7486
RHOH	ENSG00000168421	399		STAT3	ENSG00000066923	6774		WT1	ENSG00000184937	7490
RMI2	ENSG00000175643	116028		STAT5B	ENSG00000173757	6777		WWTR1	ENSG00000018408	25937
RNF213	ENSG00000173821	57674		STAT6	ENSG00000166888	6778		XPA	ENSG00000136936	7507
RNF43	ENSG00000108375	54894		STIL	ENSG00000123473	6491		XPC	ENSG00000154767	7508
ROBO2	ENSG00000185008	6092		STK11	ENSG00000118046	6794		XPO1	ENSG00000082898	7514
ROS1	ENSG00000047936	6098		STRN	ENSG00000115808	6801		YWHAE	ENSG00000108953	7531
RPL10	ENSG00000147403	6134		SUFU	ENSG00000107882	51684		ZBTB16	ENSG00000109906	7704
RPL22	ENSG00000116251	6146		SUZ12	ENSG00000178691	23512		ZCCHC8	ENSG00000033030	55596
RPL5	ENSG00000122406	6125		SYK	ENSG00000165025	6850		ZEB1	ENSG00000148516	6935
RPN1	ENSG00000163902	6184		TAF15	ENSG00000270647	8148		ZFHX3	ENSG00000140836	463
RSPO2	ENSG00000147655	340419		TAL1	ENSG00000162367	6886		ZMYM3	ENSG00000147130	9203
RSPO3	ENSG00000146374	84870		TAL2	ENSG00000186051	6887		ZNF198	ENSG00000132950	7750
RUNDC2A	ENSG00000048471	92017		TBL1XR1	ENSG00000177565	79718		ZNF278	ENSG00000100105	23598
RUNX1	ENSG00000159216	861		TBX3	ENSG00000135111	6926		ZNF331	ENSG00000130844	55422
RUNX1T1	ENSG00000079102	862		TCEA1	ENSG00000187735	6917		ZNF384	ENSG00000126746	171017
S100A7	ENSG00000143556	6278		TCF12	ENSG00000140262	6938		ZNF429	ENSG00000197013	353088
SALL4	ENSG00000101115	57167		TCF3	ENSG00000071564	6929		ZNF479	ENSG00000185177	90827
SBDS	ENSG00000126524	51119		TCF7L2	ENSG00000148737	6934		ZNF521	ENSG00000198795	25925
SDC4	ENSG00000124145	6385		TCL1A	ENSG00000100721	8115		ZNRF3	ENSG00000183579	84133
SDHA	ENSG00000073578	6389		TEC	ENSG00000135605	7006		ZRSR2	ENSG00000169249	8233
SDHAF2	ENSG00000167985	54949		TERT	ENSG00000164362	7015
