# Supplementary material for: Homologous recombination deficiency derived from whole-genome sequencing predicts platinum response in triple-negative breast cancers
Source: Nat Commun. 2023 Apr 7;14:1958. doi: 10.1038/s41467-023-37537-2 (PMC10082194; doi:10.1038/s41467-023-37537-2)
Supplement: Supplementary file 7 — Supplementary Data 5 [file 41467_2023_37537_MOESM7_ESM.xlsx]

## Sheet: Feuil1
Supplementary Data 5: DNA damage repair (DDR) gene lists used for filtering of whole exome and RNA sequencing data.
Gene Symbol	Ensembl ID	Entrez Gene Id		Gene Symbol	Ensembl ID	Entrez Gene Id		Gene Symbol	Ensembl ID	Entrez Gene Id
A0A087WWV3	ENSG00000256514	.		AUNIP	ENSG00000127423	79000		CDK2AP1	ENSG00000111328	8099
A0A1W2PQ90	ENSG00000283782	.		AURKA	ENSG00000087586	6790		CDK5RAP3	ENSG00000108465	80279
ABCG5	ENSG00000138075	64240		AURKB	ENSG00000178999	9212		CDK7	ENSG00000134058	1022
ABL1	ENSG00000097007	25		AXIN2	ENSG00000168646	8313		CDK9	ENSG00000136807	1025
ABRAXAS1	ENSG00000163322	84142		BABAM1	ENSG00000105393	29086		CDKN1A	ENSG00000124762	1026
ACD	ENSG00000102977	65057		BABAM2	ENSG00000158019	9577		CDKN1B	ENSG00000111276	1027
ACHE	ENSG00000087085	43		BACH1	ENSG00000156273	571		CDKN2D	ENSG00000129355	1032
ACTL6A	ENSG00000136518	86		BAK1	ENSG00000030110	578		CDT1	ENSG00000167513	81620
ACTR2	ENSG00000138071	10097		BARD1	ENSG00000138376	580		CEBPG	ENSG00000153879	1054
ACTR3	ENSG00000115091	10096		BAX	ENSG00000087088	581		CENPS	ENSG00000251503	100526739
ACTR5	ENSG00000101442	79913		BAZ1A	ENSG00000198604	11177		CENPX	ENSG00000169689	201254
ACTR8	ENSG00000113812	93973		BCCIP	ENSG00000107949	56647		CEP164	ENSG00000110274	22897
ACVRL1	ENSG00000139567	94		BCL2	ENSG00000171791	596		CEP63	ENSG00000182923	80254
ADIRF	ENSG00000148671	10974		BCL2L1	ENSG00000171552	598		CERS1	ENSG00000223802	10715
AEN	ENSG00000181026	64782		BCL6	ENSG00000113916	604		CETN2	ENSG00000147400	1069
AICDA	ENSG00000111732	57379		BIVM-ERCC5	ENSG00000270181	100533467		CHAF1A	ENSG00000167670	10036
AIPL1	ENSG00000129221	23746		BLM	ENSG00000197299	641		CHAF1B	ENSG00000159259	8208
AKT2	ENSG00000105221	208		BMF	ENSG00000104081	90427		CHD1L	ENSG00000131778	9557
ALAD	ENSG00000148218	210		BOD1L1	ENSG00000038219	259282		CHEK1	ENSG00000149554	1111
ALKBH1	ENSG00000100601	8846		BRAT1	ENSG00000106009	221927		CHEK2	ENSG00000183765	11200
ALKBH2	ENSG00000189046	121642		BRCA1	ENSG00000012048	672		CHRNA4	ENSG00000101204	1137
ALKBH3	ENSG00000166199	221120		BRCA2	ENSG00000139618	675		CHTF18	ENSG00000127586	63922
ALKBH5	ENSG00000091542	54890		BRCC3	ENSG00000185515	79184		CIB1	ENSG00000185043	10519
ALYREF	ENSG00000183684	10189		BRIP1	ENSG00000136492	83990		CINP	ENSG00000100865	51550
ANKLE1	ENSG00000160117	126549		BRSK1	ENSG00000160469	84446		CLK2	ENSG00000176444	1196
ANKRD17	ENSG00000132466	26057		BTG2	ENSG00000159388	7832		CLOCK	ENSG00000134852	12753
ANXA1	ENSG00000135046	301		C9orf116	ENSG00000160345	138162		CLSPN	ENSG00000092853	63967
AP5S1	ENSG00000125843	55317		CALM1	ENSG00000198668	801		CNGA1	ENSG00000198515	1259
AP5Z1	ENSG00000242802	9907		CAMKMT	ENSG00000143919	79823		CNGB1	ENSG00000070729	1258
APBB1	ENSG00000166313	322		CARD16	ENSG00000204397	114769		CNOT1	ENSG00000125107	23019
APEX1	ENSG00000100823	328		CARM1	ENSG00000142453	10498		CNOT10	ENSG00000182973	25904
APEX2	ENSG00000169188	77622		CASP2	ENSG00000106144	835		CNOT11	ENSG00000158435	55571
APLF	ENSG00000169621	200558		CASP3	ENSG00000164305	836		CNOT2	ENSG00000111596	4848
APOBEC1	ENSG00000111701	339		CASP9	ENSG00000132906	842		CNOT3	ENSG00000088038	4849
APTX	ENSG00000137074	54840		CBL	ENSG00000110395	867		CNOT4	ENSG00000080802	4850
AQP1	ENSG00000240583	358		CBX8	ENSG00000141570	57332		CNOT6	ENSG00000113300	57472
AQR	ENSG00000021776	9716		CCAR2	ENSG00000158941	57805		CNOT6L	ENSG00000138767	246175
ARID3A	ENSG00000116017	1820		CCDC155	ENSG00000161609	147872		CNOT7	ENSG00000198791	29883
ARPC1A	ENSG00000241685	10552		CCDC88A	ENSG00000115355	55704		CNOT8	ENSG00000155508	9337
ARPC2	ENSG00000163466	10109		CCL7	ENSG00000108688	6354		CNOT9	ENSG00000144580	9125
ARPC3	ENSG00000111229	10094		CCNA2	ENSG00000145386	890		COP1	ENSG00000143207	64326
ARPC4	ENSG00000241553	10093		CCNB1	ENSG00000134057	891		COPS2	ENSG00000166200	9318
ARPC5	ENSG00000162704	10092		CCND1	ENSG00000110092	595		COPS3	ENSG00000141030	8533
ASCC1	ENSG00000138303	51008		CCNE1	ENSG00000105173	898		COPS4	ENSG00000138663	51138
ASCC2	ENSG00000100325	84164		CCNE2	ENSG00000175305	9134		COPS5	ENSG00000121022	10987
ASCC3	ENSG00000112249	10973		CCNH	ENSG00000134480	902		COPS6	ENSG00000168090	10980
ASF1A	ENSG00000111875	25842		CDAN1	ENSG00000140326	146059		COPS7A	ENSG00000111652	50813
ASTE1	ENSG00000034533	28990		CDC14B	ENSG00000081377	8555		COPS7B	ENSG00000144524	64708
ATAD5	ENSG00000176208	79915		CDC25A	ENSG00000164045	993		COPS8	ENSG00000198612	10920
ATF1	ENSG00000123268	466		CDC25C	ENSG00000158402	995		CRADD	ENSG00000169372	8738
ATF2	ENSG00000115966	1386		CDC34	ENSG00000099804	997		CREBBP	ENSG00000005339	1387
ATF4	ENSG00000128272	468		CDC42	ENSG00000070831	998		CRIP1	ENSG00000213145	1396
ATG7	ENSG00000197548	10533		CDC45	ENSG00000143776	8476		CRY1	ENSG00000008405	1407
ATM	ENSG00000149311	472		CDC5L	ENSG00000096401	988		CRY2	ENSG00000121671	1408
ATP23	ENSG00000166896	91419		CDC6	ENSG00000094804	990		CRYAB	ENSG00000109846	1410
ATR	ENSG00000175054	545		CDC7	ENSG00000097046	8317		CSNK1E	ENSG00000213923	1454
ATRIP	ENSG00000164053	84126		CDCA5	ENSG00000146670	113130		CTC1	ENSG00000178971	80169
ATRX	ENSG00000085224	546		CDK1	ENSG00000170312	983		CUL4A	ENSG00000139842	8451
ATXN3	ENSG00000066427	4287		CDK2	ENSG00000123374	1017		CUL4B	ENSG00000158290	8450
Gene Symbol	Ensembl ID	Entrez Gene Id		Gene Symbol	Ensembl ID	Entrez Gene Id		Gene Symbol	Ensembl ID	Entrez Gene Id
CXCL10	ENSG00000169245	3627		EXO5	ENSG00000164002	64789		GTF2H2C	ENSG00000183474	728340
CYBA	ENSG00000051523	1535		EYA1	ENSG00000104313	2138		GTF2H3	ENSG00000111358	2967
CYP2R1	ENSG00000186104	120227		EYA2	ENSG00000064655	2139		GTF2H4	ENSG00000213780	2968
CYREN	ENSG00000122783	78996		EYA3	ENSG00000158161	2140		GTF2H5	ENSG00000272047	404672
DACH1	ENSG00000276644	1602		EYA4	ENSG00000112319	2070		GTPBP4	ENSG00000107937	23650
DBF4	ENSG00000006634	10926		FAAP100	ENSG00000185504	80233		GTSE1	ENSG00000075218	51512
DBF4B	ENSG00000161692	80174		FAAP20	ENSG00000162585	199990		GUCA1A	ENSG00000048545	2978
DCLRE1A	ENSG00000198924	9937		FAAP24	ENSG00000131944	91442		GUCA1B	ENSG00000112599	2979
DCLRE1B	ENSG00000118655	64858		FAF1	ENSG00000185104	11124		GUCA1C	ENSG00000138472	9626
DCLRE1C	ENSG00000152457	64421		FAM111A	ENSG00000166801	63901		GUCY2D	ENSG00000132518	3000
DCUN1D3	ENSG00000188215	123879		FAM168A	ENSG00000054965	23201		GUCY2F	ENSG00000101890	2986
DDB1	ENSG00000167986	1642		FAN1	ENSG00000198690	22909		H2AFX	ENSG00000188486	3014
DDB2	ENSG00000134574	1643		FANCA	ENSG00000187741	2175		HAMP	ENSG00000105697	57817
DDX1	ENSG00000079785	1653		FANCB	ENSG00000181544	2187		HCRT	ENSG00000161610	3060
DDX11	ENSG00000013573	1663		FANCC	ENSG00000158169	2176		HELB	ENSG00000127311	92797
DDX39B	ENSG00000157349	11269		FANCD2	ENSG00000144554	2177		HELQ	ENSG00000163312	113510
DEK	ENSG00000124795	7913		FANCE	ENSG00000112039	2178		HERC2	ENSG00000128731	8924
DHX36	ENSG00000174953	170506		FANCF	ENSG00000183161	2188		HINFP	ENSG00000172273	25988
DHX9	ENSG00000135829	1660		FANCG	ENSG00000221829	2189		HIST1H4A	ENSG00000278637	8359
DMAP1	ENSG00000178028	55929		FANCI	ENSG00000140525	55215		HIST3H2A	ENSG00000181218	92815
DMC1	ENSG00000100206	11144		FANCL	ENSG00000115392	55120		HIST3H3	ENSG00000168148	8290
DNA2	ENSG00000138346	1763		FANCM	ENSG00000187790	57697		HMGA1	ENSG00000137309	3159
DNAJA3	ENSG00000103423	9093		FBH1	ENSG00000134452	84893		HMGA2	ENSG00000149948	8091
DNAJC2	ENSG00000105821	27000		FBXO31	ENSG00000103264	79791		HMGB1	ENSG00000189403	3146
DNM2	ENSG00000079805	1785		FBXO4	ENSG00000151876	26272		HMGB2	ENSG00000164104	3148
DNMT3A	ENSG00000119772	1788		FBXO5	ENSG00000112029	26271		HMGN1	ENSG00000205581	3150
DNMT3B	ENSG00000088305	1789		FBXO6	ENSG00000116663	26270		HMOX1	ENSG00000100292	3162
DONSON	ENSG00000159147	29980		FBXW7	ENSG00000109670	55294		HRAS	ENSG00000174775	3265
DOT1L	ENSG00000104885	84444		FEM1B	ENSG00000169018	10116		HSF1	ENSG00000185122	3297
DSCC1	ENSG00000136982	79075		FEN1	ENSG00000168496	2237		HSPA5	ENSG00000044574	3309
DTD1	ENSG00000125821	92675		FGF10	ENSG00000070193	2255		HUS1	ENSG00000136273	3364
DTL	ENSG00000143476	51514		FGFR1	ENSG00000077782	2260		HUS1B	ENSG00000188996	135458
DTX3L	ENSG00000163840	151636		FIGN	ENSG00000182263	60344		HUWE1	ENSG00000086758	10075
DUT	ENSG00000128951	1854		FIGNL1	ENSG00000132436	63979		HYAL1	ENSG00000114378	3373
E2F1	ENSG00000101412	1869		FIGNL2	ENSG00000261308	401720		HYAL2	ENSG00000068001	8692
E2F4	ENSG00000205250	1874		FMN2	ENSG00000155816	56776		HYAL3	ENSG00000186792	8372
E2F7	ENSG00000165891	144455		FMR1	ENSG00000102081	2332		ICAM1	ENSG00000090339	3383
E2F8	ENSG00000129173	79733		FOXM1	ENSG00000111206	2305		ID3	ENSG00000117318	3399
E4F1	ENSG00000167967	1877		FOXN3	ENSG00000053254	1112		IFI16	ENSG00000163565	3428
E9PQ18	ENSG00000254469	.		FOXO4	ENSG00000184481	4303		IGHMBP2	ENSG00000132740	3508
ECT2	ENSG00000114346	1894		FTO	ENSG00000140718	79068		IKBIP	ENSG00000166130	121457
EEF1D	ENSG00000104529	1936		FZR1	ENSG00000105325	51343		IMPACT	ENSG00000154059	55364
EEPD1	ENSG00000122547	80820		GADD45A	ENSG00000116717	1647		ING4	ENSG00000111653	51147
EGFR	ENSG00000146648	1956		GATA3	ENSG00000107485	2625		ING5	ENSG00000168395	84289
EGR1	ENSG00000120738	1958		GDF2	ENSG00000263761	2658		INIP	ENSG00000148153	58493
EHMT2	ENSG00000204371	10919		GEN1	ENSG00000178295	348654		INO80	ENSG00000128908	54617
EID3	ENSG00000255150	493861		GGN	ENSG00000179168	199720		INO80B	ENSG00000115274	83444
EIF2AK4	ENSG00000128829	440275		GIGYF2	ENSG00000204120	26058		INO80C	ENSG00000153391	125476
EIF2S1	ENSG00000134001	1965		GINS1	ENSG00000101003	9837		INO80D	ENSG00000114933	54891
ELK1	ENSG00000126767	2002		GINS2	ENSG00000131153	51659		INO80E	ENSG00000169592	283899
EME1	ENSG00000154920	146956		GINS3	ENSG00000181938	64785		INTS3	ENSG00000143624	65123
EME2	ENSG00000197774	197342		GINS4	ENSG00000147536	84296		INTS7	ENSG00000143493	25896
EMSY	ENSG00000158636	56946		GLI1	ENSG00000111087	2735		ISG15	ENSG00000187608	9636
ENDOV	ENSG00000173818	284131		GLI2	ENSG00000074047	2736		ISY1	ENSG00000240682	57461
ENPP7	ENSG00000182156	339221		GML	ENSG00000104499	2765		JMY	ENSG00000152409	133746
EP300	ENSG00000100393	2033		GMNC	ENSG00000205835	647309		JUN	ENSG00000177606	3725
EPC2	ENSG00000135999	26122		GMNN	ENSG00000112312	51053		KARS	ENSG00000065427	3735
ERCC1	ENSG00000012061	2067		GNAT1	ENSG00000114349	2779		KAT5	ENSG00000172977	10524
ERCC2	ENSG00000104884	2068		GNB1	ENSG00000078369	2782		KAT7	ENSG00000136504	11143
ERCC3	ENSG00000163161	2071		GNGT1	ENSG00000127928	2792		KCTD13	ENSG00000174943	253980
ERCC4	ENSG00000175595	2072		GPR52	ENSG00000203737	9293		KDM1A	ENSG00000004487	23028
ERCC5	ENSG00000134899	2073		GPR88	ENSG00000181656	54112		KDM2A	ENSG00000173120	22992
ERCC6	ENSG00000225830	2074		GPS1	ENSG00000169727	2873		KDM4D	ENSG00000186280	55693
ERCC6L2	ENSG00000182150	375748		GPX1	ENSG00000233276	2876		KIF22	ENSG00000079616	3835
ERCC8	ENSG00000049167	1161		GRB2	ENSG00000177885	2885		KIN	ENSG00000151657	22944
EREG	ENSG00000124882	2069		GRK1	ENSG00000185974	6011		KLHL15	ENSG00000174010	80311
ESCO1	ENSG00000141446	114799		GRK4	ENSG00000125388	2868		KRT14	ENSG00000186847	3861
ESCO2	ENSG00000171320	157570		GRK7	ENSG00000114124	131890		LIG1	ENSG00000105486	3978
ETAA1	ENSG00000143971	54465		GRWD1	ENSG00000105447	83743		LIG3	ENSG00000005156	3980
EXD2	ENSG00000081177	55218		GTF2H1	ENSG00000110768	2965		LIG4	ENSG00000174405	3981
EXO1	ENSG00000174371	9156		GTF2H2	ENSG00000145736	2966		LRWD1	ENSG00000161036	222229
Gene Symbol	Ensembl ID	Entrez Gene Id		Gene Symbol	Ensembl ID	Entrez Gene Id		Gene Symbol	Ensembl ID	Entrez Gene Id
LTO1	ENSG00000149716	220064		NEK11	ENSG00000114670	79858		PIK3R1	ENSG00000145675	5295
LZIC	ENSG00000162441	84328		NET1	ENSG00000173848	10276		PLAGL1	ENSG00000118495	5325
M0R2N6	ENSG00000268361	.		NFATC4	ENSG00000100968	4776		PLK1	ENSG00000166851	5347
MAD2L2	ENSG00000116670	10459		NFIA	ENSG0000016259	4774		PLK2	ENSG00000145632	10769
MAGEF1	ENSG00000177383	64110		NFIB	ENSG00000147862	4781		PLK3	ENSG00000173846	1263
MAP2K4	ENSG00000065559	6416		NFIC	ENSG00000141905	4782		PML	ENSG00000140464	5371
MAP3K20	ENSG00000091436	51776		NFIX	ENSG00000008441	4784		PMS1	ENSG00000064933	5378
MAPK13	ENSG00000156711	5603		NFRKB	ENSG00000170322	4798		PMS2	ENSG00000122512	5395
MAPK14	ENSG00000112062	1432		NHEJ1	ENSG00000187736	79840		PMS2P1	ENSG00000078319	5379
MARF1	ENSG00000166783	9665		NIPBL	ENSG00000164190	25836		PMS2P11	ENSG00000241350	107161145
MAS1	ENSG00000130368	4142		NMT1	ENSG00000136448	4836		PMS2P2	ENSG00000278416	5380
MBD4	ENSG00000129071	8930		NMT2	ENSG00000152465	9397		PMS2P3	ENSG00000127957	5387
MC1R	ENSG00000258839	4157		NOC2L	ENSG00000188976	26155		PMS2P5	ENSG00000123965	5383
MCIDAS	ENSG00000234602	345643		NONO	ENSG00000147140	4841		PNKP	ENSG00000039650	11284
MCM10	ENSG00000065328	55388		NOP53	ENSG00000105373	29997		POLA1	ENSG00000101868	5422
MCM2	ENSG00000073111	4171		NOX4	ENSG00000086991	50507		POLA2	ENSG00000014138	23649
MCM3	ENSG00000112118	4172		NPAS2	ENSG00000170485	4862		POLB	ENSG00000070501	5423
MCM4	ENSG00000104738	4173		NPLOC4	ENSG00000182446	55666		POLD1	ENSG00000062822	5424
MCM5	ENSG00000100297	4174		NPM1	ENSG00000181163	4869		POLD2	ENSG00000106628	5425
MCM6	ENSG00000076003	4175		NPM2	ENSG00000158806	10361		POLD3	ENSG00000077514	10714
MCM7	ENSG00000166508	4176		NSD2	ENSG00000109685	7468		POLD4	ENSG00000175482	57804
MCM8	ENSG00000125885	84515		NSMCE1	ENSG00000169189	197370		POLE	ENSG00000177084	5426
MCM9	ENSG00000111877	254394		NSMCE2	ENSG00000156831	286053		POLE2	ENSG00000100479	5427
MCMBP	ENSG00000197771	79892		NSMCE4A	ENSG00000107672	54780		POLE3	ENSG00000148229	54107
MCMDC2	ENSG00000178460	157777		NT5M	ENSG00000205309	56953		POLG	ENSG00000140521	5428
MCRS1	ENSG00000187778	10445		NTHL1	ENSG00000065057	4913		POLG2	ENSG00000256525	11232
MDC1	ENSG00000137337	9656		NUCKS1	ENSG00000069275	64710		POLH	ENSG00000170734	5429
MDM2	ENSG00000135679	4193		NUDT1	ENSG00000106268	4521		POLI	ENSG00000101751	11201
MDM4	ENSG00000198625	4194		NUDT16	ENSG00000198585	131870		POLK	ENSG00000122008	51426
MEIOB	ENSG00000162039	254528		NUDT16L1	ENSG00000168101	84309		POLL	ENSG00000166169	27343
MEIOC	ENSG00000180336	284071		NUGGC	ENSG00000189233	389643		POLM	ENSG00000122678	27434
MEN1	ENSG00000133895	4221		NUP98	ENSG00000110713	4928		POLN	ENSG00000130997	353497
METAP1	ENSG00000164024	23173		OGG1	ENSG00000114026	4968		POLQ	ENSG00000051341	10721
METAP2	ENSG00000111142	10988		OPN1LW	ENSG00000138430	29789		POLR2A	ENSG00000181222	5430
METTL3	ENSG00000165819	56339		OPN1MW	ENSG00000268221	2652		POLR2B	ENSG00000047315	5431
MFAP4	ENSG00000166482	4239		OPN1MW2	ENSG00000166160	728458		POLR2C	ENSG00000102978	5432
MGME1	ENSG00000125871	92667		OPN1MW3	ENSG00000269433	101060233		POLR2D	ENSG00000144231	5433
MGMT	ENSG00000170430	4255		OPN1SW	ENSG00000128617	611		POLR2E	ENSG00000099817	5434
MLH1	ENSG00000076242	4292		OPN3	ENSG00000054277	23596		POLR2F	ENSG00000100142	5435
MLH3	ENSG00000119684	27030		OPN4	ENSG00000122375	94233		POLR2G	ENSG00000168002	5436
MME	ENSG00000196549	4311		OPN5	ENSG00000124818	221391		POLR2H	ENSG00000163882	5437
MMS19	ENSG00000155229	64210		ORC1	ENSG00000085840	4998		POLR2I	ENSG00000105258	5438
MMS22L	ENSG00000146263	253714		ORC2	ENSG00000115942	4999		POLR2J	ENSG00000005075	5439
MNAT1	ENSG00000020426	4331		ORC3	ENSG00000135336	36454		POLR2K	ENSG00000147669	5440
MORF4L1	ENSG00000185787	10933		ORC4	ENSG00000115947	5000		POLR2L	ENSG00000177700	5441
MORF4L2	ENSG00000123562	9643		ORC5	ENSG00000164815	5001		PPEF1	ENSG00000086717	5475
MPG	ENSG00000103152	4350		ORC6	ENSG00000091651	23594		PPID	ENSG00000171497	5481
MRE11	ENSG00000020922	4361		OTUB1	ENSG00000167770	55611		PPIE	ENSG00000084072	10450
MRNIP	ENSG00000161010	51149		PAGR1	ENSG00000280789	79447		PPP1R10	ENSG00000204569	5514
MSH2	ENSG00000095002	4436		PALB2	ENSG00000083093	79728		PPP2CA	ENSG00000113575	5515
MSH3	ENSG00000113318	4437		PARG	ENSG00000227345	8505		PPP2R1A	ENSG00000105568	5518
MSH4	ENSG00000057468	4438		PARK7	ENSG00000116288	11315		PPP4C	ENSG00000149923	5531
MSH5	ENSG00000204410	4439		PARP1	ENSG00000143799	142		PPP4R2	ENSG00000163605	151987
MSH6	ENSG00000116062	2956		PARP2	ENSG00000129484	10038		PPP5C	ENSG00000011485	5536
MTA1	ENSG00000182979	9112		PARP3	ENSG00000041880	10039		PRIM1	ENSG00000198056	5557
MUC1	ENSG00000185499	4528		PARP4	ENSG00000102699	143		PRIM2	ENSG00000146143	5558
MUM1	ENSG00000160953	84939		PBK	ENSG00000168078	55872		PRIMPOL	ENSG00000164306	201973
MUS81	ENSG00000172732	80198		PCBP4	ENSG00000090097	57060		PRKAA1	ENSG00000132356	5562
MUTYH	ENSG00000132781	4595		PCLAF	ENSG00000166803	9768		PRKCG	ENSG00000126583	5582
MYC	ENSG00000136997	4609		PCNA	ENSG00000132646	5111		PRKDC	ENSG00000253729	5591
NABP1	ENSG00000173559	64859		PCP2	ENSG00000174788	126006		PRMT1	ENSG00000126457	3276
NABP2	ENSG00000139579	79035		PDE6A	ENSG00000132915	5145		PRMT6	ENSG00000198890	55170
NAMPT	ENSG00000105835	10135		PDE6B	ENSG00000133256	5158		PRPF19	ENSG00000110107	27339
NAP1L1	ENSG00000187109	4673		PDE6G	ENSG00000185527	5148		PSMD14	ENSG00000115233	10213
NASP	ENSG00000132780	4678		PDS5A	ENSG00000121892	23244		PSME4	ENSG00000068878	23198
NBN	ENSG00000104320	4683		PDS5B	ENSG00000083642	23047		PTGES3	ENSG00000110958	10728
NCOA6	ENSG00000198646	23054		PEA15	ENSG00000162734	8682		PTGS2	ENSG00000073756	5743
NEDD4	ENSG00000069869	4734		PHF1	ENSG00000112511	5252		PTMS	ENSG00000159335	5763
NEIL1	ENSG00000140398	79661		PIAS4	ENSG00000105229	51588		PTN	ENSG00000105894	5764
NEIL2	ENSG00000154328	252969		PIDD1	ENSG00000177595	55367		PTPN11	ENSG00000179295	5781
NEIL3	ENSG00000109674	55247		PIF1	ENSG00000140451	80119		PTPRC	ENSG00000081237	5788
Gene Symbol	Ensembl ID	Entrez Gene Id		Gene Symbol	Ensembl ID	Entrez Gene Id		Gene Symbol	Ensembl ID	Entrez Gene Id
PTPRK	ENSG00000152894	5796		RPA3	ENSG00000106399	6119		STK11	ENSG00000118046	6794
PTTG1	ENSG00000164611	9232		RPA4	ENSG00000204086	29935		STK33	ENSG00000130413	65975
PURA	ENSG00000185129	5813		RPAIN	ENSG00000129197	84268		STN1	ENSG00000107960	79991
Q6ZNB5	ENSG00000254469	100133315		RPL26	ENSG00000161970	51065		STOML2	ENSG00000165283	30968
RAC1	ENSG00000136238	5879		RPS27A	ENSG00000143947	6233		STRA8	ENSG00000146857	346673
RAD1	ENSG00000113456	5810		RPS27L	ENSG00000185088	51065		STUB1	ENSG00000103266	10273
RAD17	ENSG00000152942	5884		RPS3	ENSG00000149273	6188		SUMO1	ENSG00000116030	7341
RAD18	ENSG00000070950	56852		RRH	ENSG00000180245	10692		SUPT16H	ENSG00000092201	11198
RAD21	ENSG00000164754	5885		RRM1	ENSG00000167325	6240		SWI5	ENSG00000175854	375757
RAD21L1	ENSG00000244588	642636		RRM2	ENSG00000171848	6241		SWSAP1	ENSG00000173928	126074
RAD23A	ENSG00000179262	5886		RRM2B	ENSG00000048392	50484		SYCP1	ENSG00000198765	6847
RAD23B	ENSG00000119318	5887		RS1	ENSG00000102104	6247		SYF2	ENSG00000117614	25949
RAD50	ENSG00000113522	10111		RTEL1	ENSG00000258366	51750		TAF1	ENSG00000147133	6872
RAD51	ENSG00000051180	5888		RTEL1-TNFRSF6B	ENSG00000026036	100533107		TANK	ENSG00000136560	10010
RAD51AP1	ENSG00000111247	10635		RTFDC1	ENSG00000022277	51507		TAOK1	ENSG00000160551	57551
RAD51B	ENSG00000182185	5890		RUVBL1	ENSG00000175792	8607		TDG	ENSG00000139372	6996
RAD51C	ENSG00000108384	5889		RUVBL2	ENSG00000183207	10856		TDP1	ENSG00000042088	55775
RAD51D	ENSG00000185379	5892		SAG	ENSG00000130561	6295		TDP2	ENSG00000111802	51567
RAD52	ENSG00000002016	5893		SAMHD1	ENSG00000101347	25939		TELO2	ENSG00000100726	9894
RAD54B	ENSG00000197275	25788		SDE2	ENSG00000143751	163859		TENT2	ENSG00000164329	167153
RAD54L	ENSG00000085999	8438		SEM1	ENSG00000127922	7979		TENT4A	ENSG00000112941	11044
RAD9A	ENSG00000172613	5883		SENP2	ENSG00000163904	59343		TERF1	ENSG00000147601	7013
RAD9B	ENSG00000151164	144715		SET	ENSG00000119335	6418		TERF2	ENSG00000132604	7014
RADX	ENSG00000147231	55086		SETD2	ENSG00000181555	29072		TERF2IP	ENSG00000166848	54386
RBBP4	ENSG00000162521	5928		SETMAR	ENSG00000170364	6419		TERT	ENSG00000164362	7015
RBBP6	ENSG00000122257	5930		SETX	ENSG00000107290	23064		TEX12	ENSG00000150783	56158
RBBP7	ENSG00000102054	5931		SFN	ENSG00000175793	2810		TEX15	ENSG00000133863	56154
RBBP8	ENSG00000101773	5932		SFPQ	ENSG00000116560	6421		TFDP1	ENSG00000198176	7027
RBL2	ENSG00000103479	5934		SFR1	ENSG00000156384	119392		TFDP2	ENSG00000114126	7029
RBM14	ENSG00000239306	10432		SFRP1	ENSG00000104332	6422		TFIP11	ENSG00000100109	24144
RBM17	ENSG00000134453	84991		SFRP2	ENSG00000145423	6423		TFPT	ENSG00000105619	29844
RBMS1	ENSG00000153250	5937		SHLD1	ENSG00000171984	149840		TGFB1	ENSG00000105329	7040
RBX1	ENSG00000100387	9978		SHLD2	ENSG00000122376	54537		THBD	ENSG00000178726	7056
RCHY1	ENSG00000163743	25898		SHLD3	ENSG00000253251	112441434		THOC1	ENSG00000079134	9984
RDH11	ENSG00000072042	51109		SHPRH	ENSG00000146414	257218		THOC5	ENSG00000100296	8563
REC8	ENSG00000100918	9985		SIN3A	ENSG00000169375	25942		TICRR	ENSG00000140534	90381
RECQL	ENSG00000004700	5965		SIRT1	ENSG00000096717	23411		TIGAR	ENSG00000078237	57103
RECQL4	ENSG00000160957	9401		SIRT6	ENSG00000077463	51548		TIMELESS	ENSG00000111602	8914
RECQL5	ENSG00000108469	9400		SIX6OS1	ENSG00000179008	317761		TIPIN	ENSG00000075131	54962
REPIN1	ENSG00000214022	29803		SLBP	ENSG00000163950	7884		TIPRL	ENSG00000143155	261726
REV1	ENSG00000135945	51455		SLC30A9	ENSG00000014824	14063		TLK2	ENSG00000146872	11011
REV3L	ENSG00000009413	5890		SLC31A1	ENSG00000136868	1317		TMEM109	ENSG00000110108	79073
RFC1	ENSG00000035928	5981		SLF1	ENSG00000133302	84250		TMEM161A	ENSG00000064545	54929
RFC2	ENSG00000049541	5982		SLF2	ENSG00000119906	55719		TMEM189-UBE2V1	ENSG00000124208	387522
RFC3	ENSG00000133119	5983		SLFN11	ENSG00000172716	91607		TNFAIP1	ENSG00000109079	7126
RFC4	ENSG00000163918	5984		SLX1A	ENSG00000132207	548593		TNKS1BP1	ENSG00000149115	85456
RFC5	ENSG00000111445	5985		SMARCAD1	ENSG00000163104	56916		TONSL	ENSG00000160949	4796
RFWD3	ENSG00000168411	55159		SMARCAL1	ENSG00000138375	50485		TOP3A	ENSG00000177302	7156
RGCC	ENSG00000102760	28984		SMC1A	ENSG00000072501	8243		TOPBP1	ENSG00000163781	11073
RGR	ENSG00000148604	5995		SMC3	ENSG00000108055	9126		TP53	ENSG00000141510	7157
RHBDD1	ENSG00000144468	84236		SMC5	ENSG00000198887	23137		TP53BP1	ENSG00000067369	7158
RHNO1	ENSG00000171792	83695		SMC6	ENSG00000163029	79677		TP53INP1	ENSG00000164938	94241
RHO	ENSG00000163914	6010		SMCHD1	ENSG00000101596	23347		TP73	ENSG00000078900	7161
RHOB	ENSG00000143878	388		SMG1	ENSG00000157106	23049		TREX1	ENSG00000213689	11277
RIF1	ENSG00000080345	55183		SMUG1	ENSG00000123415	23583		TREX2	ENSG00000183479	11219
RINT1	ENSG00000135249	60651		SNAI2	ENSG00000019549	6591		TRIAP1	ENSG00000170855	51499
RMI1	ENSG00000178966	80010		SOX4	ENSG00000124766	6659		TRIM13	ENSG00000204977	10206
RMI2	ENSG00000175643	116028		SP100	ENSG00000067066	6672		TRIM25	ENSG00000121060	7706
RNASEH2A	ENSG00000104889	10535		SPATA22	ENSG00000141255	84690		TRIM28	ENSG00000130726	10155
RNASEH2B	ENSG00000136104	79621		SPHAR	ENSG00000213029	10638		TRIP12	ENSG00000153827	9320
RNF111	ENSG00000157450	54778		SPIDR	ENSG00000164808	23514		TRIP13	ENSG00000071539	9319
RNF113A	ENSG00000125352	7737		SPIRE1	ENSG00000134278	56907		TRPM1	ENSG00000134160	4308
RNF138	ENSG00000134758	51444		SPIRE2	ENSG00000204991	84501		TRRAP	ENSG00000196367	8295
RNF168	ENSG00000163961	165918		SPO11	ENSG00000054796	23626		TSPYL2	ENSG00000184205	64061
RNF169	ENSG00000166439	254225		SPRTN	ENSG00000010072	83932		TSPYL5	ENSG00000180543	85453
RNF8	ENSG00000112130	9025		SSBP1	ENSG00000106028	6742		TTC5	ENSG00000136319	91875
RP1	ENSG00000104237	6101		SSRP1	ENSG00000149136	6749		TTF1	ENSG00000125482	7270
RPA1	ENSG00000132383	6117		ST20	ENSG00000180953	400410		TWIST1	ENSG00000122691	7291
RPA2	ENSG00000117748	6118		STAG2	ENSG00000101972	10735		TWNK	ENSG00000107815	56652
Gene Symbol	Ensembl ID	Entrez Gene Id		Gene Symbol	Ensembl ID	Entrez Gene Id		Gene Symbol	Ensembl ID	Entrez Gene Id
UBA52	ENSG00000221983	7311		USP10	ENSG00000103194	9100		WRNIP1	ENSG00000124535	56897
UBB	ENSG00000170315	7314		USP28	ENSG00000048028	57646		XAB2	ENSG00000076924	56949
UBC	ENSG00000150991	7316		USP3	ENSG00000140455	9960		XPA	ENSG00000136936	7507
UBE2A	ENSG00000077721	7319		USP37	ENSG00000135913	57695		XPC	ENSG00000154767	7508
UBE2B	ENSG00000119048	7320		USP43	ENSG00000154914	124739		XRCC1	ENSG00000073050	7515
UBE2D3	ENSG00000109332	7323		USP45	ENSG00000123552	85015		XRCC2	ENSG00000196584	7516
UBE2L6	ENSG00000156587	9246		USP47	ENSG00000170242	55031		XRCC3	ENSG00000126215	7517
UBE2N	ENSG00000177889	7334		USP51	ENSG00000247746	158880		XRCC4	ENSG00000152422	7518
UBE2NL	ENSG00000276380	389898		USP7	ENSG00000187555	7874		XRCC5	ENSG00000079246	7520
UBE2T	ENSG00000077152	29089		UVSSA	ENSG00000163945	57654		XRCC6	ENSG00000196419	2547
UBE2U	ENSG00000177414	148581		VCAM1	ENSG00000162692	7412		XRRA1	ENSG00000166435	143570
STAR	ENSG00000147465	6670		VCP	ENSG00000165280	7415		YAP1	ENSG00000137693	10413
UBE2V1	ENSG00000244687	7335		WAC	ENSG00000095787	51322		YY1	ENSG00000100811	7528
UBE2V2	ENSG00000169139	7336		WAPL	ENSG00000062650	23063		ZBTB1	ENSG00000126804	22890
UBE2W	ENSG00000104343	55284		WAS	ENSG00000015285	7454		ZBTB38	ENSG00000177311	253461
UBR5	ENSG00000104517	51366		WDHD1	ENSG00000198554	11169		ZBTB7A	ENSG00000178951	51341
UCHL5	ENSG00000116750	51377		WDR18	ENSG00000065268	57418		ZFYVE26	ENSG00000072121	23503
UCN	ENSG00000163794	7349		WDR33	ENSG00000136709	55339		ZMPSTE24	ENSG00000084073	10269
UFD1	ENSG00000070010	7353		WDR48	ENSG00000114742	57599		ZNF365	ENSG00000138311	22891
UHRF1	ENSG00000276043	29128		WDR70	ENSG00000082068	55100		ZNF385A	ENSG00000161642	25946
UIMC1	ENSG00000087206	51720		WDR76	ENSG00000092470	79968		ZNF830	ENSG00000198783	91603
UNG	ENSG00000076248	7374		WIZ	ENSG00000011451	58525		ZPR1	ENSG00000109917	8882
UPF1	ENSG00000005007	5976		WRAP53	ENSG00000141499	55135		ZRANB3	ENSG00000121988	84083
USP1	ENSG00000162607	7398		WRN	ENSG00000165392	7486		ZSWIM7	ENSG00000214941	125150
