# Supplementary material for: Homologous recombination deficiency derived from whole-genome sequencing predicts platinum response in triple-negative breast cancers
Source: Nat Commun. 2023 Apr 7;14:1958. doi: 10.1038/s41467-023-37537-2 (PMC10082194; doi:10.1038/s41467-023-37537-2)
Supplement: Supplementary file 9 — Source data file [file 41467_2023_37537_MOESM9_ESM.xlsx]

## Sheet: best responses
Individual best responses
PDX																Median
HBCx-1	-33.3333	-16.6667	0	-16.6667	-46.6667	0	0	-28.5714								-16.6667
HBCx-2	12.5	68.75	54.6875	84.6591	131.076	220.7	103.175	128.571								93.9168
HBCx-4B	44	43.6735	85.9694	-28.5714	28.5714	153.968	67.93	336								55.965
HBCx-8	-47.9167	162.5	1029.33	96	0	-64	-68.254	-74.6032	179.365							0
HBCx-9	-100	-100	-100	-100	-100	-100	-98.6667	-100	-100	-100						-100
HBCx-10	-100	-98.4375	-64.5508	-100	-99	-100	-98	-100	-100	-100	-100	-100	-100			-100
HBCx-11	-81.3333	-79.5455	-87.037	-100	-100	-16.6667	87.5	68	-54.5455	44						-67.0455
HBCx-14	0	-96.8254	-99.3333	-99.3333	-99.537	-99.3333	-99.6032	134.375								-99.3333
HBCx-15	-100	101.6	-100	-100	-100	-100	-100	-100	-100	-100	-100	-100	-100			-100
HBCx-12	63.2653	0	40.625	103.175	55.5556	0	0	87.5	44	44						44
HBCx-16	-14.2857	12.2334	-14.2857	-14.2857	-30.5556	-42.1296	0	134.375								-14.2857
HBCx-17	-14.2857	-66.25	-79.5918	-100	-18.9815	-72.2222	-63.5569	0	-15.625							-63.5569
HBCx-23	-74.0741	103.125	36.1111	0	0	147.5	44	36.1111								36.1111
HBCx-24	585.714	1196	995.37	577.6	807.407	1150	412	838.889	1304.46							838.889
HBCx-27	0	-92	-57.3333	-33.3333	-94.6667	0	-68.254	-50	-49.2063							-50
HBCx-28	-100	-99.7222	-79.1667	-87.5	-91	-58.5459	-99.6528	-98.75	-99.7449	-100	-99.7085	-100				-99.6806
HBCx-30	-40.4762	0	20	0	0	0	-78.4	0	-20							0
HBCx-31	191.545	130	189.286	101.6	360.8	166.667	213.6	128.571								177.976
HBCx-33	-98.75	-99.6032	-99.3333	68	-93.1429	-94.6667	-99.3333	-99.2	0	-100	-100	-99.2				-99.2
HBCx-40	-33.3333	-50.3968	23.4286	25	78.5714	87.5	0	134.375	0	0						11.7143
HBCx-39	40	68	104.167	101.6	161.333	101.6	130.4	275	196.296	124	161.333	241.333	221.429			130.4
HBCx-43	-100	-99.7085	-100	-93.6	-100	-100	-100	-100								-100
HBCx-48	106.633	70.1389	-5.53936	126.852	252	36.1111										88.3858
HBCx51	392	378	63.5	181	180	12.5	45.5	148								164
HBCx52	309.6	213.6	455.556	179.365	95.3125	174.4	0									179.365
HBCx-60	-100	-100	425	-100	-100	318.254	-100	-100								-100
HBCx-63	44	44	0	0	0	0	36.5079	36.5079	55.5556							36.5079
HBCx-66	-100	-99.3333	0	-99.3333	-99.2	-40.4762	-99.3333	-99.2	-40.4762							-99.2
HBCx-69	0	-100	-34.6939	-61.7347	0	0	40	0	0							0
HBCx-81	-94.1818	-94.6667	153.968	-93.4156	115.978											-93.4156
HBCx-92	0	81.4815	44	-26.7442	71.4286											44
HBCx-95	58.7963	45.2	87.2	-17.3554	20	284										51.9981
HBCx-106	14.2857	50	94.4444	159.2	0	101.6	40	94.4444	72.8	92						82.4
HBCx-130	872	1233.33	1005.77	501.852	1340.91											1005.77
HBCx-148	178.409	213.704	525	10.8597												196.056
HBCx-149	1052	957.143	572.222	603.125												780.134
HBCx-151	80	-10.4626	18.1686	-14.2857	-8.26667											-8.26667
HBCx-157	-91.8605	-92.8571	-100													-92.8571
HBCx-158	67.4419	48.8372	103.175	71.4286	43.1818											67.4419
HBCx-172	95.9184	75.3968	55.5556	137.037	127.551											95.9184
HBCx-167	100	100	68	155.102												100
HBCx-172	95.3125	0	227.273	548.148	852.381											227.273
HBCx-178	153.968	196.296	284	386.667	-57.3333											196.296
HBCx-181	161.333	250.794	19.0476	-36.5079	36.5079											36.5079
HBCx-185	-74.2857	-96.8254	287.209	700	-49.2063	453.846	211.111	387.963								249.16
HBCx-190	196.296	226.667	312.963	189.683	219.767											219.767
HBCx-195	-14.2857	-16	-36.5079	-36.5079	19.0476											-16
HBCx-196	159.302	0	81.4815	407.937												120.392
HBCx-199	-81.3333	263.636	-68.254	-52	-77.7778											-68.254
HBCx-204	-99.2063	-98.4127	-99.2063	-98.4127	-98.4127											-98.4127
HBCx-206	-100	-94.6667	-100	-40.4762	-77.7778											-94.6667
HBCx-209	-96.2963	-81.3333	-100	-100	-49.2063											-96.2963
HBCx-210	-49.2063	-16	-75	68	0											-16
HBCx-212	0	-49.2063	0	55.5556												0
HBCx-217	-14.7727	369.333	-77.7778	19.0476	116											19.0476
T127	-100	-93	-100	-100	-99	-100	-98	-91								-99.5
T162	-85.7	-82	-95.9	-98	-93.1	-97	-95	-79.6	-93							-93.1
T241	47	85	45	-3	129.592	70	63	159.93								66.5
T250	-84	-99	-94	-58	-98	-99	-98	-100	-96	-100	-98					-98
T283	-25.2137	0	0	14.7959	12.5	30.6122	55.9454	0	80	55.102	63.2653					14.7959
T302	-97	-100	-100	-96.9	-98.4	-100	-100									-100
T336	0	-34.6939	-26.5306	75.0957	46.9388	30.6122	106.633	127.296	155.102	188.115	144.444	85.9694				80.5325

## Sheet: best average response
Institut Curie PDX (54)	PDX																median
	HBCx-1	-3.95833	-7.29167	23.9583	-13.3333	21.5556	13.4857	31.5625	-11.4955								4.76369
	HBCx-2	-11.7857	20.4167	37.2569	41.6477	64.4444	96.2682	31.746	55.1587								39.4523
	HBCx-4B	9.82143	4.28571	36.7985	15.0159	17.8571	66.2698	29.3003	143.155								23.5787
	HBCx-8	101.25	354.667	18.4444	13.5278	-49.4254	-42.877	-44.4643	96.2302								15.9861
	HBCx-9	-84.127	-100	-99.537	-99.2063	-99.537	-98.1481	-96.6667	-95.9302	-99.6032	-99.6032						-99.3717
	HBCx-10	-61.9032	-68.8258	-27.1345	-68.9828	-65.2955	-74.2586	-60.0886	-79.1053	-83.4706	-72.9802	-72.3948	-70.7381	-78.3906	-62.6306		-69.8604
	HBCx-11	-81.3333	-71.5909	-87.037	-98.9583	-98.75	-16.6667	72.5	68	-54.5455	44						-63.0682
	HBCx-14	39	-59.6088	-67.9556	-71.6444	-84.6759	-87.6491	-77.4554	110.547								-69.8
	HBCx-15	-88.2349	50.8	-86.7843	-88.0719	-86.6932	-86.3767	-94.1174	-86.2745	-85.4167	-87.7176	-86.9176	-87.3717	-87.9328	-88.1412		-87.1447
	HBCx-12	43.3673	5.10204	38.7153	48.7103	13.8889	18.4259	0	142.083	45	22						30.3576
	HBCx-16	-4.91429	31.4286	30.4762	-2.40741	-26.7593	17.9259	143.75	5.46667								11.6963
	HBCx-17	4.7619	34.5833	-26.5306	-42.6136	20.8333	-26.9097	-21.0884	22.6667	-11.7188							-11.7188
	HBCx-23	-17.2737	58.1562	21.1905	-4.34286	9.3125	140.889	35.2	47.7513								28.1952
	HBCx-24	243.657	388.7	392.593	246.88	335.556	674.286	160.32	344.074	564.464							344.074
	HBCx-27	32.3333	-41.098	-11.25	-4.41176	-49.098	26.704	-36.6667	-23.4127	-21.1951							-21.1951
	HBCx-28	-70.8162	-81.0183	-58.9663	-63.8013	-67.8724	-30.3815	-74.3386	-40.1389	-79.2274	-73.4857	-85.2006	-74.2225				-72.151
	HBCx-30	-13.8095	0	23.2	4	10	4.16667	-34.7556	9.0625	-10							4
	HBCx-31	111.539	112.035	77.9683	70.96	190.88	81.6296	105.04	59.8254								93.3348
	HBCx-33	-77.5	-75.5159	-74.2456	82.5	-16.9076	-55.1333	-86.3158	-85.6533	0	-81.16	-4.88426	-32.9				-64.6895
	HBCx-40	-25	-45.4365	33.7143	25	117.857	53.75	0	67.1875	10	8.33333						17.5
	HBCx-39	16	21.7333	53.1741	34.32	84.1333	100.08	44.08	128.741	84.3889	68.9143	84.9333	87.2	81.4317			81.4317
	HBCx-43	-66.416	-59.6534	-66.7154	4.92632	-65.2211	-85.7778	-79.5556	-86.7937								-66.5657
	HBCx-48	46.1224	35.2778	-14.9271	38.7037	103.2	28.8889										36.9907
	HBCx51	150.9	144.1	17.7	94.8	81.9	2.5	16.6	40.4								61.15
	HBCx52	154.8	116.6	268.849	126.984	57.4219	130.8	5									126.984
	HBCx-60	-80.9231	-71.6728	87.7315	-81.1966	-82.3391	120.833	-27.4872	-68.7388								-70.2058
	HBCx-63	26.4	31.2	14.2857	3.80952	-3.2	14.2857	29.2063	29.2063	44.4444							26.4
	HBCx-66	-28.8	-27.7576	5	-33.1515	-33.8909	-25.7576	-45.8788	-33.5273	22.9437							-28.8
	HBCx-69	-4.16667	-33.5	-14.6744	-24.6939	0	-31.8	42.88									-14.6744
	HBCx-81	-29.3068	-58.3889	12.1032	-58.3848	29.1322											-29.3068
	HBCx-92	3.7037	19.6296	35.2	-1.93798	14.2857											14.2857
	HBCx-95	30.9037	86.32	69.76	-0.321396	10	81.8667										50.3319
	HBCx-106	11.5873	22.963	49.2857	109.44	11.045	77.76	47.2	28.5714	37.12	79.6						42.16
	HBCx-130	399.111	506.173	430.609	178.395	567.045											430.609
	HBCx-148	96.8182	91.3333	228.182	-6.87783												94.0758
	HBCx-149	306.667	295.238	190.476	226.953												261.096
	HBCx-151	48	9.63656	23.2267	4.12698	19.763											19.763
	HBCx-157	-47.7471	-54.6556	-72													-54.6556
	HBCx-158	34.6512	39.0698	53.9683	57.1429	60											53.9683
	HBCx-165	27.551	10	-2.22222	37.4074	44.7959											27.551
	HBCx-167	136.961	153.651	142.095	62.449												139.528
	HBCx-172	27.5781	-6.11111	96.8182	176.296	390.476											96.8182
	HBCx-178	47.619	53.2407	103.333	129	-28.6667											53.2407
	HBCx-181	59.4667	102.857	7.61905	-6.54762	29.2063											29.2063
	HBCx-185	-38.6589	-79.5918	105.349	257.778	-15.2381	219.638	69.8413	120.926								87.5951
	HBCx-190	109.444	129.6	145.556	111.587	103.256											111.587
	HBCx-195	-8.57143	-13.3333	-21.9048	-26.6667	11.4286											-13.3333
	HBCx-196	85.9302	38.6794	34.5517	80.755												59.7172
	HBCx-199	-26.5185	98.4091	-3.1746	-0.555556	-25.0441											-3.1746
	HBCx-204	-72.3443	-80.0977	-76.0073	-81.685	-69.1087											-76.0073
	HBCx-206	-73.3333	-74.7692	-85.9487	-12.1693	-58.2418											-73.3333
	HBCx-209	-53.0627	-48.9231	-51.3846	-58.9744	2.0757											-51.3846
	HBCx-210	-29.5238	-12.7619	-18.0141	-1.06978	-3.31614											-12.7619
	HBCx-212	-3.2	-24.2169	-16.1446	-3.85556	-3.85556											-3.85556
	HBCx-217	9.4697	102.667	-42.4036	11.4286	50.4											11.4286
NKI	T127	-85.9722	-75.2	-87.1807	-94.8105	-87.4503	-95.7772	-81.8	-63.9								-86.5764
	T162	-54.4	-47.9	-72.6	-76.3	-68	-68.8	-69.5	-41.3	-65.7							-68
	T241	21.8	35.6	16.4	-1.2	52.9683	19	20.6	56.2742								21.2
	T250	-50.3	-76.4	-54.7	-25.5	-80.5	-73.5	-77.2222	-78.1	-73.1	-78	-70.9					-73.5
	T283	11.1897	35.6481	28.1633	2.95918	7.5	38.3929	18.7914	-12.7539	53.3	44.2474	38.8265					28.1633
	T302	-70.7	-77.7	-88.3	-78.6565	-82.9	-60	-89.9									-78.6565
	T336	0	-25.6405	0.585661	32.7041	20.8992	15.2041	57.2959	63.9286	78.8684	100.072	67	35.9694				34.3367

## Sheet: fig 1b
Relative tumor volumes (RTV)
HBCx-9
Days after start of treatment	controls											cisplatin
1	1	1	1	1	1	1	1	1	1	1	1	1	1	1	1	1	1	1	1	1	1
4	1.19444	1	1.36508	0.857143	1.44	1.44	1.125	1.71429	0.793651	1.13953	0.814815	1	0.595238	1	0.634921	0.694444	0.37037	1.44	0.732558	1.36508	0.698413
8	1.125	2.37037	1.55556	1.36508	2.61333	1.44	1.36111	1.19048	2.03175	1	1	0.857143	0.595238	1	0.634921	1.59259	0.583333	1	0.627907	0.857143	0.857143
11	1.53472	1.59259	1.36508	1	1.92	1.44	1.36111	1.39683	1.36508	1.48837	0.583333	0.595238	0.5	0.694444	1.19048	0.583333	0.37037	1.44	0.436047	0.5	0.595238
15	1.70139	1.81481	1.94444	1.55556	3.41333	1.68	1.19444	2	1.75397	1.67442	1.16667	0.857143	0.31746	0.296296	0.507937	0.37037	0.296296	0.64	0.366279	0.5	0.5
18	1.70139	2.0463	2.03175	1.36508	3.84	1.68	1.53472	2.28571	2.28571	1.86047	1.81481	0.857143	0.253968	0.12963	0.507937	0.296296	0.296296	0.426667	0.232558	0.31746	0.253968
22	2.66667	2.0463	2.28571	2.89683	3.84	2.94667	2.22222	2.57143	2.79365	2.59302	2.37037	0.595238	0.31746	0.0555556	0.285714	0.296296	0.12963	0.186667	0.232558	0.5	0.111111
25	2.88889	2.26852	3.21429	3.53968	3.84	2.61333	3.09722	2.57143	2.79365	3.19767	2.37037	0.857143	0.111111	0.12963	0.222222	0.166667	0	0.0133333	0.232558	0.00793651	0
29	3.375	2.96296	4.36508	3.85714	5.4	2.94667	2.44444	3.88889	4.7619	4.22093	2.96296	0.5	0.111111	0.166667	0.507937	0.037037	0.037037	0.186667	0.186047	0.00793651	0.00793651
32	3.11111	2.96296	4.36508	5.15873	5.94667	3.26667	2.22222	4.28571	4.36508	3.77907	3.75	0.595238	0	0	0	0	0.00925926	0.0133333	0	0.00793651	0.00793651
37	5.20833	2.66667	5.7619	6.24603	5.94667	4.26667	3.09722	6.09524	4.7619	3.48837	5.09259	0.31746	0	0.00925926	0.015873	0.00925926	0.037037	0.0533333	0.0813953	0.00793651	0.00793651
40	5.20833	3.75	7.42857	8	8	7.33333	4.16667	5.5873	5.7619	4.57558	4.12963	0	0.00793651	0.037037	0	0.037037	0.037037	0.0133333	0.0813953	0	0
HBCx-11
Days after start of treatment	controls											cisplatin
1	1	1	1	1	1	1	1	1	1	1	1	1	1	1	1	1	1	1	1	1
4	1.44	1.43182	1.68	1	1	1.17333	0.84	1.44	1	1.44	1	0.746667	1.63636	1.81481	1	1.875	1.5625	1	1	0.852273
7	1	1	1.68	1.19048	0.694444	1.17333	1	2.61333	1	1.68	1	1	1.13636	1.16667	1	0.575	1.5625	1.575	1.68	0.852273
11	1.68	1.13636	2.61333	2	1.16667	2.16	1.68	2.94667	1.71429	2.61333	1	1	1.13636	1.33333	0.833333	0.45	1.5625	1.875	1.68	0.715909
14	2.94667	1.84091	2.94667	2.28571	1.81481	2.94667	1.92	3.84	2	3.41333	1	1	1.13636	0.814815	0.291667	0.35	1	1.875	1.92	0.715909
17	3.26667	2.78409	3.84	3.11111	1.81481	2.94667	1.68	4.26667	2.28571	3.84	1.17333	1	1	0.814815	0.291667	0.35	1	3.15	1.92	0.454545
21	4.26667	3.63636	5.4	4.57143	2.66667	4.26667	2.61333	5.94667	4.57143	5.94667	1.68	1	1	0.583333	0.0833333	0.1	1	3.6	1.92	0.715909
25	3.84	4	5.94667	6.42857	2.66667	4.26667	2.94667	6.48	5.79365	8	1.68	0.533333	0.545455	0.583333	0.0833333	0.1	1.5625	3.6	2.61333	0.715909
29	7.33333	6.81818	6.48	9.52381	4.12963	5.54667	3.84	8	5.79365	10.4933	1.92	0.533333	0.545455	0.37037	0	0.35	1.3125	3.6	2.94667	0.454545
32	7.33333	5.52273	6.48	11.1111	4.12963	8	4.86667	10.4933	6.42857	10.4933	2.29333	0.533333	0.454545	0.37037	0.0208333	0.35	0.833333	3.6	2.94667	0.454545
36	8.88	5.52273	9.33333	13.4444	6.72222	8.66667	6.66667	13.44	8.73016	13.44	1.92	0.533333	0.454545	0.166667	0.0208333	0.15	0.833333	3.6	2.16	0.454545
39	12.48	7.95455	9.33333	20.127	6.01852	9.33333	6.66667	13.44	10.5714	18.0267	2.61333	0.186667	0.363636	0.12963	0.0208333	0.025	0.833333	3.6	2.61333	0.715909
43	12.48	10.3182	10	20.127	9.33333	9.33333	6.66667	13.44	11.5238	19.16	2.16	0.186667	0.204545	0.12963	0.0208333	0	0.833333	4.9	2.61333	0.454545
HBCx-151
Days after start of treatment	controls					cisplatin
1	1	1	1	1	1	1	1	1	1	1
3	1	1.16667	1.31746	1.5102	1.44	1	0.825991	1.09012	1.07143	1.56
7	1.56	1.56481	1.85714	1.87755	2.29333	1.68	1.18943	1.31977	0.84127	1.44
10	2.45333	1.92593	1.85714	2	3	1.92	1.28855	1.56977	1.21429	1
13	1.92	2.47222	2.1746	3.59184	3.84	1.8	1.38767	1.18169	1.07937	1.21067
16	2.61333	2.47222	2.92063	4.7551	3.62667	2.25333	1.28855	1.70058	1.28571	1.44
20	4.26667	3.84259	3.50794	5.53061	7	3.10667	0.895374	1.56977	1.28571	1.21067
23	4.48	4.31481	5.07937	6.88776	7.33333	3.26667	0.895374	1.31977	1.42857	1
27	5.05333	6.37963	7.15873	9.55102	9.28	4.26667	1.28855	1.99128	0.857143	0.917333
HBCx-39
Days after start of treatment	controls											cisplatin
1	1	1	1	1	1	1	1	1	1	1	1	1	1	1	1	1	1	1	1	1	1	1	1
8	1.44	1.82292	1.728	1.2	2.24	2.28667	2.016	1.68	1.16667	1	1.55556	1	0.833333	1.16667	1.2	1.68	2.016	1.2	2.37037	1.81481	1.64571	1.68	1.44
11	1.68	3	4.096	2.016	2.52	2.61333	3.136	2.16	2.61333	1.55556	1.55556	1.4	1.33333	2.37037	1.4	2.61333	2.744	1.6	2.66667	2.04167	2.24	2.61333	2.28667
15	2.61333	3	3.136	2.744	2.52	3.84	4.096	2.94	2.61333	1.75	2.28571	1.4	1.92	2.04167	2.016	2.61333	2.744	2.304	3.75	2.96296	2.24	2.61333	3.41333
18	2.61333	3.375	5.12	4.096	3.29143	5.4	4.608	4.26667	3.26667	1.28571	3.21429	2.016	1.68	2.66667	2.304	3.41333	2.016	3.136	4.62963	4.125	3.29143	3.84	3.84
22	4.86	6.66667	7.128	2.304	3.65714	5.4	4.608	4.69333	5.4	3.96825	4.36508	2.016	2.61333	3.375	3.528	4.86	2.016	3.528	5.09259	5.55556	4.62857	4.26667	5.4
25	5.4	9.28125	8.8	3.528	5.09143	7.33333	6.48	6.48	5.4	4.36508	4.7619	2.304	3.41333	5.09259	6.48	6.66667	3.136	4.608	6.72222	7.28241	6.28571	5.94	6.66667
29	8.87333	12.5	16.128	5.832	8.98857	11.52	11.616	8.66667	7.33333	5.7619	7.42857	3.92	4.69333	4.62963	8.8	6.66667	4.096	5.12	7.28241	9.33333	6.85714	9.68	9.68
32	11.52	16.3854	16.128	6.48	11.52	14.6467	11.616	11.2933	9.68	7.42857	7.42857	6.48	6.48	6.72222	11.616	8.87333	5.832	10.4	10.1713	11.7361	10.6971	7.33333	9.68

## Sheet: fig 1c
Patients' survival proportions
days	responder PDX (R and SD)	resistant PDX (PD)
0	100	100
134		96.1538
145	96.5517
156	93.1034
196		92.3077
215	89.6552
233		92.3077
282		88.2943
292		84.2809
360		80.2676
384		76.2542
479		72.2408
487		68.2274
503		64.214
560	86.2069
561		60.2007
567		56.1873
571	86.2069
575		52.1739
579		48.1605
599		44.1472
614		40.1338
616	82.6149
656	79.023
659	75.431
734	75.431
752	75.431
798	71.461
804	67.4909
829	67.4909
838	63.2727
859	63.2727
896	58.7533
988		36.1204
997	58.7533
1116	53.8572
1383	53.8572
1421		36.1204
1624		36.1204
1637		30.9603
1913		30.9603
1936	53.8572
2212	53.8572
2262	47.125
2558	47.125
2638	39.2708
2815		30.9603
3040	39.2708
4046		23.2203
4368		23.2203
4402		23.2203
4893	39.2708
5306	39.2708
5410		23.2203
6419	39.2708
6853	39.2708

## Sheet: fig 2b
BRCA1 mRNA expression determined by RT-PCR analysis
BRCA1 meth.	BRCA1 not meth.
196.822	395.806
5.84123	189.99
0.390789	492.226
12.0413	1101.08
9.23864	189.249
14.4788	230.886
264.325	535.331
145.249	202.342
6.74907	137.804
2.54062	202.004
6.98038	247.955
614.573	209.163
121.198	250.331
476.553	723.158
	499.128
	192.737
	473.949
	699.842
	305.007
	442.507
	844.372
	553.066
	385.236
	704.215
	324.093
	1041.48
	121.557
	403.337
	182
	386.731
	542.662
	266.016
	510.217
	182.297
	271.52
	225.572
	261.073
	1.34773
	244.171
	245.009
	265.543

## Sheet: fig 2g
Publication name	CGH HRD	shallow HRD
HBCx-1	62	34
HBCx-2	41	14
HBCx-4B	59	39
HBCx-8	68	31
HBCx-9	63	37
HBCx-10	56	34
HBCx-11	71	44
HBCx-14	55	29
HBCx-15	60	25
HBCx-12A	62	39
HBCx-16	59	44
HBCx-17	71	35
HBCx-23	72	41
HBCx-24	52	31
HBCx-27	34	18
HBCx-28	58	33
HBCx-30	24	12
HBCx-31	31	11
HBCx-33	30	18
HBCx-40	57	32
HBCx-39	28	14
HBCx-43	49	33
HBCx-48	23	12
HBCx51	32	13
HBCx52	10	4
HBCx-60	51	34
HBCx-63	48	35
HBCx-66	37	20
HBCx-69	37	14
HBCx-81	57	30
HBCx-92	45	22
HBCx-95	45	20
HBCx-106	27	12
HBCx-130	12	1
HBCx-148	17	7
HBCx-149	61	31
HBCx-151	62	37
HBCx-157	54	28
HBCx-158	59	30
HBCx-165	24	12
HBCx-167	19	8
HBCx-172	27	10
HBCx-178	26	15
HBCx-181	11	8
HBCx-185	not done	36
HBCx-190	not done	8
HBCx-195	not done	17
HBCx-196	not done	12
HBCx-199	not done	6
HBCx-204	not done	23
HBCx-206	not done	31
HBCx-209	not done	31
HBCx-210	not done	34
HBCx-212	not done	19
HBCx-217	not done	18

## Sheet: fig 3b
	control																							n° mice		cisplatin
HBCx-24	0	0	0	0	0	0																		2		45	34	28	33	38	55	15	41	17
HBCx-31	0	0	0	0	0	0	0	0	0															2		53	58	81	59	100	57	58	61	80	65	65
HBCx-52	10	6	17	15	4	15	0	17	21	0	14		20											3		0	57	44	68	63			72	50	68	87	74	69	89	70	61	76
HBCx-39	0	0	0	0	5	0	4	0	0															3		42	30	23	11	33	0	0	20	21
T336	13	0	13				44	0	0	0	17	0	0	0	0									4		50	50	57	67	28	32	50	35	44	38	77	70	68	39	50	50	36	50	39
HBCx-51	0	5	21		6	4	9	0	17	13														2		76	83	76	75	96	68	93	94	79	94
T283	0	0	0	0	12	17	0	17	0	0	0	0	0	0	0	19	0	0	0					4		29	31	9	20	21	44	10	36	26	43	64	0	33	38	13	48	20	33	21
HBCx-12	0	0	0	0	0	0																		2		0	0		0	0	5	0	0	0
HBCx-106	0	0	0	0	0	0	0	0	22															2		33	38	47	74	73	51	56	21	43	24				56	47	41	48	64	58	81	40	48
HBCx-4B	0	0	0	0	0	0	0	0	0	0	0	0	0	0										4		0	0	0	0	0	2	0	0	3	3	3	0	3	0	0	0	0	0	0
HBCx-63	0	6	0	0	0	0	0																	2		0	0	0	0	0	0	33	0	0	0	0	0	0	0	0	0	0	0
T241	0	0	8	15	0	0	7	4	0	0	0	0	0	10										3		17	14	44	64	42	43	18	69	31	44	55	42	62	29	33	35	34	45	31
HBCx-23	6	0	0	0	0	0	0	0																2		0	0	8	0	0	0	0	7	0	0	0	0	0	4	0	0	0	0	0
HBCx-92	0	0	0	0	0	0	0	0	0	0														1		7.7	0	2.7		0	0	11.8	0	0	7.7	0	26.1	11.8	6.7	64.7	63.2	63.2	35.7	40	23.5	30.8	32.3	14.3	21.9
HBCx-8	0	0	0	0	0	0	4	0	0	2														2		50	30	44	38	50	69	59	63	76	58	44	47	51	39	50	61	44	59	62	59	57	47	41	45
HBCx-40	45.5	58.3	52.2	40.7	39.4	52	54.5	50	45.5	47.4	76.9	0	5.6	0	0	14.3	0	8.3	0	5.6	11.1	0	1	4		30.4	54.2	50	38.9	38.9	14.3	31.3	31.3	20	70.4	71.4	50	68.8	58.6	66.7	62.1	57.1	50	64.7	96.6	76.2
HBCx-16	0	0	0	0	0	0	0	0	0															3		13	25	17	0	24	30	13	35	27	18	31	16	19	33	3	30	35	0	43	31	26	16	6	5
HBCx-1	0	0	0	0	0	0	0	0	0															2		17	16	11	7	9	6	13	24	4	3	10	10
HBCx-30	0	0	0	0	0	0	0	0	3															3		0	30	31	14	3		25	18	18
HBCx-17	0	0	0	0	0	0	0	0	0															3		0	0	0	0	0	0	0	0	0
HBCx-27	0	0	4	0	21	0	0	0	0															2		0	0	0	0	0	0	0	16	4	11	24	11	44	22	22	10	4
HBCx-66	0	0	0	0	0	0	0	0	0															2		0	0	0	0	0	0	0	0	0	0	8	0	0
HBCx-14	0	0	0	0	0	0	0	0	0															3		0	0	0	0	0	0	0	0	0
T162	0	0	0	0	0																			1		0	0	0	0	0	0	6	4	5	4	0	0	0	3	4
HBCx-33	0	2	0	7	5	12	0	0	0															2		20	21	24	0	0	0	0	0	10	21	7	47	25	8	12	23	2	7	0	16	37	27	2	30
HBCx-43	0	0	0	0	0	2	0	0																2		0	0	0	0	0	0	0	0	0	0	0	0	0	0	3	0
T250	0	0		0	0	0	0	4	2	0														2		0	0	0	0	0	0	0	0	0	1
HBCx-10	0	0	0	3	0	0	0	0	0	0														2		0	0	0	0	0	0	0	0	0	0
HBCx-28	0	8	0	0	13	0	0	0	0	0														2		0	0	0	0	0	0	10	0	5	0	19	8	0	18	5	0	0	0	10	0	6	6	8	0
T302	3	5	3	2	0	0	2	0	0	0	0	6	0	0	0	0	3	0	0					4		10	26	48	36	27	40	25	22	40	51	45	42	48
T127	0	0	0	0																				1		0	0	0	0	0	0	0	0
HBCx-15	0	0	0																					1		0	0	0	4	6	6	3	0	0
[truncated: 16 more columns]

## Sheet: fig 4b
HEK293T	Crystal violet absorbance measurement n=590nm
Cisplatin(uM)	WT	WT	WT	XRCC3-8 KO	XRCC3-8 KO	XRCC3-8 KO
0	3.7129	3.5082	3.7208	3.4493	3.4362	3.386
6.4	3.5888	3.6963	3.6283	1.4839	1.0341	1.2042

## Sheet: fig 4c
RPE-hTERT p53 KO	CellTiterBlue measurement, n=590nM
Cisplatin(uM)	NT	NT	NT	sgXRCC3	sgXRCC3	sgXRCC3	Blank
0	42432	44365	42005	32548	28036	33428	1874
2.5	41441	40598	37705	17246	13980	21027	1876
5	33230	27562	18984	5819	6048	8880

## Sheet: fig 4d
RAD51 foci measurement in HEK293T cells
	%<5 foci	%> 5 foci
HEK WT + cis	14.4737	85.5263
HEK WT + cis	38.7097	61.2903
HEK WT + cis	12	88
avg	21.7278	78.2722
sd	14.7587	14.7587
HEK X8 + cis	85.2459	14.7541
HEK X8 + cis	83.0357	16.9643
avg	84.1408	15.8592
sd	1.56284	1.56284
HEK X8 - cis	81.6901	18.3099

[truncated: 4 more sheets: fig 5b, fig 5d, fig S6b, fig S6c]
